# Supplementary material for: 3,10-C-meso-3,5,7,7,10,12,14,14-Octa­methyl-4,11-diaza-1,8-diazo­niacyclo­tetra­decane bis­(perchlorate)
Source: Acta Crystallogr Sect E Struct Rep Online. 2010 Aug 4;66(Pt 9):o2196–7. doi: 10.1107/S1600536810030217 (PMC3007925; doi:10.1107/S1600536810030217)
Supplement: Supplementary file 1 [file e-66-o2196-sup1.cif]

##############################################################################
###                                                                        ###
###        Electronic paper (Acta Crystallographica Section E)             ###
###                                                                        ###
##############################################################################
#                                                                            #
# This CIF contains the data in a paper accepted for publication in Acta     #
# Crystallographica Section E. It conforms to the requirements of Notes      #
# for Authors for Section E, and has been peer reviewed under the auspices   #
# of the IUCr Commission on Journals.                                        #
#                                                                            #
# Full details of the Crystallographic Information File format               #
# are given in the paper "The Crystallographic Information File (CIF):       #
# a New Standard Archive File for Crystallography" by S. R. Hall, F. H.      #
# Allen and I. D. Brown [Acta Cryst. (1991), A47, 655-685].                  #
#                                                                            #
# The current version of the core CIF dictionary is obtainable from          #
# ftp://ftp.iucr.org/pub/cif_core.dic. The current version number is 2.4.    #
#                                                                            #
# Software is freely available for graphical display of the structure(s) in  #
# this CIF.  For information consult the CIF home page http://www.iucr.org/  #
# cif/home.html                                                              #
#                                                                            #
# This file may be used for bona fide research purposes within the           #
# scientific community so long as proper attribution is given to the journal # 
# article from which it was obtained.                                        #
#                                                                            #
##############################################################################
                                             
data_global
_audit_creation_method     SHELXL-97
_journal_date_recd_electronic     2010-07-29
_journal_date_accepted     2010-07-29
_journal_name_full     'Acta Crystallographica, Section E'
_journal_year     2010
_journal_volume     66
_journal_issue      9
_journal_page_first     o2196
_journal_page_last     o2197
_journal_paper_category     QO
_journal_coeditor_code     HB5587
_publ_contact_author_name     ' Edward RT Tiekink '
_publ_contact_author_address
;
Department of Chemistry, University of Malaya,
50603 Kuala Lumpur, Malaysia
;
_publ_contact_author_email
;
edward.tiekink@gmail.com
;
_publ_contact_author_fax     ' +60 3 7967 4193 '
_publ_contact_author_phone     ' +60 3 7967 6775 '
_publ_section_title
;\
3,10-<i>C</i>-<i>meso</i>-3,5,7,7,10,12,14,14-Octamethyl-4,11-diaza-1,8-\
diazoniacyclotetradecane bis(perchlorate)
;
loop_
    _publ_author_name
    _publ_author_footnote
    _publ_author_address
    'Roy, Tapashi G.'
;
Additional correspondence author, e-mail: tapashir@yahoo.com.
;
;
Department of Chemistry,
University of Chittagong,
Chittagong 4331,
Bangladesh
;
    'Hazari, Saroj K. S.' .
;
Department of Chemistry,
University of Chittagong,
Chittagong 4331,
Bangladesh
;
    'Barua, Kanak K.' .
;
Department of Chemistry,
University of Chittagong,
Chittagong 4331,
Bangladesh
;
    'Palit, Provi' .
;
Department of Chemistry,
University of Chittagong,
Chittagong 4331,
Bangladesh
;
    'Tiekink, Edward R. T.' .
;
Department of Chemistry, University of Malaya,
50603 Kuala Lumpur, Malaysia
;
data_I
_audit_creation_method     SHELXL-97
_chemical_name_systematic
;
3,10-<i>C</i>-<i>meso</i>-3,5,7,7,10,12,14,14-Octamethyl-4,11-diaza-1,8-
diazoniacyclotetradecane bis(perchlorate)
;
_chemical_name_common     ?
_chemical_formula_moiety     'C18 H42 N4 2+, 2(Cl O4 -)'
_chemical_formula_sum     'C18 H42 Cl2 N4 O8'
_chemical_formula_iupac     'C18 H42 N4 2+, 2Cl O4 -'
_chemical_formula_weight     513.46
_chemical_melting_point     ?
_symmetry_cell_setting     monoclinic
_symmetry_space_group_name_H-M     'P 21/c'
_symmetry_space_group_name_Hall     '-P 2ybc'
loop_
    _symmetry_equiv_pos_as_xyz
    'x, y, z'
    '-x, y+1/2, -z+1/2'
    '-x, -y, -z'
    'x, -y-1/2, z-1/2'
_cell_length_a     8.868(2)
_cell_length_b     16.297(3)
_cell_length_c     17.754(5)
_cell_angle_alpha     90
_cell_angle_beta     102.088(5)
_cell_angle_gamma     90
_cell_volume     2508.9(10)
_cell_formula_units_Z     4
_cell_measurement_reflns_used     7813
_cell_measurement_theta_min     2.4
_cell_measurement_theta_max     30.4
_cell_measurement_temperature     98(2)
_exptl_crystal_description     'Prism'
_exptl_crystal_colour     'yellow-orange'
_exptl_crystal_size_max     0.35
_exptl_crystal_size_mid     0.10
_exptl_crystal_size_min     0.03
_exptl_crystal_density_diffrn     1.359
_exptl_crystal_density_meas     ?
_exptl_crystal_density_method     'not measured'
_exptl_crystal_F_000     1104
_exptl_absorpt_coefficient_mu     0.307
_exptl_absorpt_correction_type     multi-scan
_exptl_absorpt_process_details     '(ABSCOR; Higashi, 1995)'
_exptl_absorpt_correction_T_min     0.695
_exptl_absorpt_correction_T_max     1
_exptl_special_details
;
;
_diffrn_ambient_temperature     98(2)
_diffrn_radiation_type     MoK\a
_diffrn_radiation_wavelength     0.71073
_diffrn_radiation_source     'fine-focus sealed tube'
_diffrn_radiation_monochromator     graphite
_diffrn_measurement_device_type     'Rigaku AFC12\K/SATURN724'
_diffrn_measurement_method     \w
_diffrn_detector_area_resol_mean     ?
_diffrn_reflns_number     54635
_diffrn_reflns_av_R_equivalents     0.055
_diffrn_reflns_av_sigmaI/netI     0.021
_diffrn_reflns_theta_min     2.4
_diffrn_reflns_theta_max     25.0
_diffrn_reflns_theta_full     25.0
_diffrn_measured_fraction_theta_max     0.993
_diffrn_measured_fraction_theta_full     0.993
_diffrn_reflns_limit_h_min     -10
_diffrn_reflns_limit_h_max     10
_diffrn_reflns_limit_k_min     -19
_diffrn_reflns_limit_k_max     19
_diffrn_reflns_limit_l_min     -21
_diffrn_reflns_limit_l_max     21
_diffrn_standards_number     0
_diffrn_standards_interval_count     0
_diffrn_standards_interval_time     ?
_diffrn_standards_decay_%     '< 1'
_refine_special_details
;
Refinement of <i>F</i>^2^ against ALL reflections. The weighted <i>R</i>-factor
<i>wR</i> and goodness of fit <i>S</i> are based on <i>F</i>^2^, conventional
<i>R</i>-factors <i>R</i> are based on <i>F</i>, with <i>F</i> set to zero for
negative <i>F</i>^2^. The threshold expression of <i>F</i>^2^ >
\s(<i>F</i>^2^) is used only for calculating <i>R</i>-factors(gt) <i>etc</i>.
and is not relevant to the choice of reflections for refinement.
<i>R</i>-factors based on <i>F</i>^2^ are statistically about twice as large
as those based on <i>F</i>, and <i>R</i>- factors based on ALL data will be
even larger.
;
_reflns_number_total     4387
_reflns_number_gt     4279
_reflns_threshold_expression     I>2\s(I)
_refine_ls_structure_factor_coef     Fsqd
_refine_ls_matrix_type     full
_refine_ls_R_factor_all     0.084
_refine_ls_R_factor_gt     0.078
_refine_ls_wR_factor_gt     0.223
_refine_ls_wR_factor_ref     0.240
_refine_ls_goodness_of_fit_ref     1.19
_refine_ls_restrained_S_all     1.19
_refine_ls_number_reflns     4387
_refine_ls_number_parameters     295
_refine_ls_number_restraints     2
_refine_ls_hydrogen_treatment     constr
_refine_ls_weighting_scheme     calc
_refine_ls_weighting_details
          'calc w=1/[\s^2^(Fo^2^)+(0.128P)^2^+4.0207P] where P=(Fo^2^+2Fc^2^)/3'
_atom_sites_solution_hydrogens     geom
_atom_sites_solution_primary     direct
_atom_sites_solution_secondary     difmap
_refine_ls_shift/su_max     0.001
_refine_ls_shift/su_mean     0.000
_refine_diff_density_max     0.85
_refine_diff_density_min     -0.73
_refine_ls_extinction_method     none
_refine_ls_extinction_coef     ?
loop_
    _atom_type_symbol
    _atom_type_description
    _atom_type_scat_dispersion_real
    _atom_type_scat_dispersion_imag
    _atom_type_scat_source
    'C' 'C' 0.0033 0.0016
                         'International Tables Vol C Tables 4.2.6.8 and 6.1.1.4'
    'H' 'H' 0.0000 0.0000
                         'International Tables Vol C Tables 4.2.6.8 and 6.1.1.4'
    'Cl' 'Cl' 0.1484 0.1585
                         'International Tables Vol C Tables 4.2.6.8 and 6.1.1.4'
    'N' 'N' 0.0061 0.0033
                         'International Tables Vol C Tables 4.2.6.8 and 6.1.1.4'
    'O' 'O' 0.0106 0.0060
                         'International Tables Vol C Tables 4.2.6.8 and 6.1.1.4'
_computing_data_collection
                 'CrystalClear (Molecular Structure Corporation & Rigaku, 2005)'
_computing_cell_refinement
                 'CrystalClear (Molecular Structure Corporation & Rigaku, 2005)'
_computing_data_reduction
                 'CrystalClear (Molecular Structure Corporation & Rigaku, 2005)'
_computing_structure_solution     'SHELXS97 (Sheldrick, 2008)'
_computing_structure_refinement     'SHELXL97 (Sheldrick, 2008)'
_computing_molecular_graphics
                       'ORTEPII (Johnson, 1976) and DIAMOND (Brandenburg, 2006)'
_computing_publication_material     'publCIF (Westrip, 2010)'
loop_
    _atom_site_type_symbol
    _atom_site_label
    _atom_site_fract_x
    _atom_site_fract_y
    _atom_site_fract_z
    _atom_site_U_iso_or_equiv
    _atom_site_adp_type
    _atom_site_calc_flag
    _atom_site_refinement_flags
    _atom_site_occupancy
    _atom_site_disorder_assembly
    _atom_site_disorder_group
    Cl Cl1 -0.11642(10) 0.18918(6) 0.58280(6) 0.0337(3) Uani d . 1 . .
    Cl Cl2 0.40297(12) 0.32683(6) 0.27709(6) 0.0372(3) Uani d . 1 . .
    O O1 -0.2173(4) 0.1783(4) 0.5090(2) 0.0900(17) Uani d . 1 . .
    O O2 0.0398(3) 0.18064(16) 0.57180(16) 0.0351(6) Uani d . 1 . .
    O O3 -0.1414(4) 0.2682(2) 0.6113(2) 0.0641(11) Uani d . 1 . .
    O O4 -0.1502(6) 0.1294(3) 0.6341(3) 0.0955(17) Uani d . 1 . .
    O O5 0.5140(4) 0.2692(2) 0.3177(2) 0.0593(9) Uani d . 1 . .
    O O6 0.2511(4) 0.2976(2) 0.28141(18) 0.0506(8) Uani d . 1 . .
    O O7 0.4141(4) 0.3316(2) 0.19821(18) 0.0551(9) Uani d . 1 . .
    O O8 0.4289(4) 0.4058(2) 0.3127(2) 0.0608(10) Uani d . 1 . .
    N N1 0.3158(3) 0.26608(17) 0.54123(17) 0.0251(6) Uani d . 1 . .
    H H1N 0.2939 0.2296 0.5770 0.030 Uiso calc R 1 . .
    H H2N 0.2306 0.2683 0.5015 0.030 Uiso calc R 1 . .
    N N4 0.2753(3) 0.15534(18) 0.40857(16) 0.0253(6) Uani d D 1 . .
    H H4N 0.2973 0.1951 0.3791 0.030 Uiso d D 1 . .
    N N8 -0.0379(4) 0.18381(18) 0.38755(18) 0.0280(7) Uani d . 1 . .
    H H8N -0.0926 0.1801 0.4261 0.034 Uiso calc R 1 . .
    H H9N 0.0646 0.1883 0.4110 0.034 Uiso calc R 1 . .
    N N11 0.1144(4) 0.35008(19) 0.42023(18) 0.0292(7) Uani d D 1 . .
    H H11N 0.1560 0.3470 0.3795 0.035 Uiso d D 1 . .
    C C2 0.4467(4) 0.2319(2) 0.5101(2) 0.0287(8) Uani d . 1 . .
    H H2A 0.5392 0.2281 0.5523 0.034 Uiso calc R 1 . .
    H H2B 0.4708 0.2698 0.4707 0.034 Uiso calc R 1 . .
    C C3 0.4093(4) 0.1473(2) 0.4745(2) 0.0276(8) Uani d . 1 . .
    H H3 0.5000 0.1284 0.4539 0.033 Uiso calc R 1 . .
    C C3A 0.3788(5) 0.0843(2) 0.5324(2) 0.0347(9) Uani d . 1 . .
    H H3A1 0.3546 0.0313 0.5066 0.052 Uiso calc R 1 . .
    H H3A2 0.2915 0.1022 0.5542 0.052 Uiso calc R 1 . .
    H H3A3 0.4706 0.0786 0.5738 0.052 Uiso calc R 1 . .
    C C5 0.2380(4) 0.0798(2) 0.3613(2) 0.0284(8) Uani d . 1 . .
    H H5 0.2272 0.0334 0.3966 0.034 Uiso calc R 1 . .
    C C5A 0.3644(4) 0.0571(3) 0.3177(2) 0.0352(9) Uani d . 1 . .
    H H5A1 0.4621 0.0487 0.3547 0.053 Uiso calc R 1 . .
    H H5A2 0.3763 0.1016 0.2823 0.053 Uiso calc R 1 . .
    H H5A3 0.3356 0.0064 0.2885 0.053 Uiso calc R 1 . .
    C C6 0.0830(4) 0.0920(2) 0.3062(2) 0.0298(8) Uani d . 1 . .
    H H6A 0.0640 0.0441 0.2713 0.036 Uiso calc R 1 . .
    H H6B 0.0910 0.1409 0.2742 0.036 Uiso calc R 1 . .
    C C7 -0.0589(4) 0.1032(2) 0.3428(2) 0.0277(8) Uani d . 1 . .
    C C7A -0.0691(5) 0.0366(2) 0.4014(2) 0.0371(9) Uani d . 1 . .
    H H7A1 -0.1593 0.0465 0.4239 0.056 Uiso calc R 1 . .
    H H7A2 0.0244 0.0374 0.4421 0.056 Uiso calc R 1 . .
    H H7A3 -0.0790 -0.0170 0.3759 0.056 Uiso calc R 1 . .
    C C7B -0.2054(4) 0.1054(3) 0.2809(2) 0.0359(9) Uani d . 1 . .
    H H7B1 -0.1974 0.1487 0.2436 0.054 Uiso calc R 1 . .
    H H7B2 -0.2937 0.1165 0.3046 0.054 Uiso calc R 1 . .
    H H7B3 -0.2199 0.0523 0.2544 0.054 Uiso calc R 1 . .
    C C9 -0.0841(5) 0.2612(2) 0.3447(2) 0.0359(9) Uani d . 1 . .
    H H9A -0.1952 0.2585 0.3205 0.043 Uiso calc R 1 . .
    H H9B -0.0259 0.2667 0.3031 0.043 Uiso calc R 1 . .
    C C10 -0.0545(5) 0.3363(2) 0.3968(3) 0.0388(10) Uani d . 1 . .
    H H10 -0.0939 0.3240 0.4444 0.047 Uiso calc R 1 . .
    C C10A -0.1490(5) 0.4068(3) 0.3556(4) 0.0603(15) Uani d . 1 . .
    H H10A -0.1333 0.4557 0.3884 0.091 Uiso calc R 1 . .
    H H10B -0.2585 0.3919 0.3444 0.091 Uiso calc R 1 . .
    H H10C -0.1163 0.4184 0.3072 0.091 Uiso calc R 1 . .
    C C12 0.1636(4) 0.4273(2) 0.4622(2) 0.0303(8) Uani d . 1 . .
    H H12 0.0878 0.4406 0.4950 0.036 Uiso calc R 1 . .
    C C12A 0.1744(5) 0.5016(2) 0.4101(2) 0.0382(9) Uani d . 1 . .
    H H12A 0.0739 0.5111 0.3759 0.057 Uiso calc R 1 . .
    H H12B 0.2516 0.4907 0.3792 0.057 Uiso calc R 1 . .
    H H12C 0.2045 0.5503 0.4421 0.057 Uiso calc R 1 . .
    C C13 0.3223(4) 0.4157(2) 0.5151(2) 0.0307(8) Uani d . 1 . .
    H H13A 0.3547 0.4691 0.5398 0.037 Uiso calc R 1 . .
    H H13B 0.3964 0.4017 0.4824 0.037 Uiso calc R 1 . .
    C C14 0.3374(4) 0.3508(2) 0.5788(2) 0.0283(8) Uani d . 1 . .
    C C14A 0.2108(4) 0.3575(2) 0.6251(2) 0.0303(8) Uani d . 1 . .
    H H14A 0.1096 0.3539 0.5902 0.045 Uiso calc R 1 . .
    H H14B 0.2198 0.4103 0.6522 0.045 Uiso calc R 1 . .
    H H14C 0.2217 0.3127 0.6627 0.045 Uiso calc R 1 . .
    C C14B 0.4963(4) 0.3570(2) 0.6320(2) 0.0324(8) Uani d . 1 . .
    H H14D 0.5052 0.3157 0.6728 0.049 Uiso calc R 1 . .
    H H14E 0.5095 0.4119 0.6550 0.049 Uiso calc R 1 . .
    H H14F 0.5761 0.3474 0.6023 0.049 Uiso calc R 1 . .
loop_
    _atom_site_aniso_label
    _atom_site_aniso_U_11
    _atom_site_aniso_U_22
    _atom_site_aniso_U_33
    _atom_site_aniso_U_12
    _atom_site_aniso_U_13
    _atom_site_aniso_U_23
    Cl1 0.0281(5) 0.0333(5) 0.0438(6) -0.0019(3) 0.0170(4) -0.0056(4)
    Cl2 0.0403(6) 0.0380(6) 0.0367(6) -0.0025(4) 0.0157(4) -0.0013(4)
    O1 0.0288(18) 0.183(5) 0.060(2) 0.005(2) 0.0121(16) -0.045(3)
    O2 0.0232(13) 0.0397(15) 0.0448(16) 0.0018(11) 0.0129(12) -0.0050(12)
    O3 0.050(2) 0.0422(19) 0.108(3) -0.0004(15) 0.033(2) -0.0312(19)
    O4 0.105(4) 0.058(2) 0.156(4) 0.017(2) 0.099(3) 0.041(3)
    O5 0.054(2) 0.059(2) 0.064(2) 0.0037(16) 0.0102(17) 0.0140(17)
    O6 0.0411(18) 0.065(2) 0.0484(18) -0.0130(15) 0.0167(14) -0.0025(15)
    O7 0.066(2) 0.064(2) 0.0416(18) -0.0099(17) 0.0256(16) 0.0037(15)
    O8 0.059(2) 0.048(2) 0.079(2) -0.0058(16) 0.0246(19) -0.0237(17)
    N1 0.0215(14) 0.0253(15) 0.0294(15) -0.0008(11) 0.0076(12) -0.0010(12)
    N4 0.0254(15) 0.0241(15) 0.0266(15) 0.0005(12) 0.0060(12) 0.0015(11)
    N8 0.0244(15) 0.0257(16) 0.0331(16) 0.0010(11) 0.0038(12) -0.0012(12)
    N11 0.0270(16) 0.0243(15) 0.0351(17) 0.0005(12) 0.0034(13) -0.0022(13)
    C2 0.0209(16) 0.0318(19) 0.0351(19) -0.0021(14) 0.0100(14) -0.0056(15)
    C3 0.0215(17) 0.0288(19) 0.0335(19) 0.0040(14) 0.0077(14) -0.0035(15)
    C3A 0.042(2) 0.0269(19) 0.0326(19) 0.0072(16) 0.0011(16) 0.0004(15)
    C5 0.0285(18) 0.0262(18) 0.0306(18) 0.0004(14) 0.0066(15) 0.0007(14)
    C5A 0.033(2) 0.040(2) 0.033(2) 0.0050(16) 0.0093(16) -0.0067(16)
    C6 0.0291(19) 0.0305(19) 0.0285(18) -0.0015(15) 0.0031(15) -0.0012(14)
    C7 0.0265(18) 0.0245(18) 0.0322(18) -0.0002(14) 0.0063(15) -0.0017(14)
    C7A 0.037(2) 0.029(2) 0.047(2) -0.0034(16) 0.0130(18) 0.0046(17)
    C7B 0.030(2) 0.039(2) 0.037(2) -0.0044(16) 0.0045(16) -0.0062(17)
    C9 0.0295(19) 0.0266(19) 0.046(2) 0.0020(15) -0.0040(17) 0.0040(16)
    C10 0.029(2) 0.028(2) 0.057(3) 0.0031(15) 0.0028(18) -0.0041(18)
    C10A 0.038(2) 0.036(2) 0.098(4) 0.0065(19) -0.009(3) -0.004(2)
    C12 0.0304(19) 0.0231(18) 0.039(2) 0.0022(14) 0.0106(16) 0.0008(15)
    C12A 0.042(2) 0.0270(19) 0.045(2) -0.0008(16) 0.0084(18) 0.0078(16)
    C13 0.0320(19) 0.0232(18) 0.037(2) -0.0056(14) 0.0078(16) -0.0025(15)
    C14 0.0271(18) 0.0242(18) 0.0342(19) -0.0027(14) 0.0077(15) -0.0041(14)
    C14A 0.0298(19) 0.0287(18) 0.0336(19) 0.0019(14) 0.0095(15) -0.0044(15)
    C14B 0.0285(19) 0.032(2) 0.035(2) -0.0031(15) 0.0044(15) -0.0068(15)
_geom_special_details
;
All e.s.d.'s (except the e.s.d. in the dihedral angle between two l.s. planes)
are estimated using the full covariance matrix. The cell e.s.d.'s are taken
into account individually in the estimation of e.s.d.'s in distances, angles
and torsion angles; correlations between e.s.d.'s in cell parameters are only
used when they are defined by crystal symmetry. An approximate (isotropic)
treatment of cell e.s.d.'s is used for estimating e.s.d.'s involving l.s.
planes.
;
loop_
    _geom_bond_atom_site_label_1
    _geom_bond_atom_site_label_2
    _geom_bond_site_symmetry_2
    _geom_bond_distance
    _geom_bond_publ_flag
    Cl1 O4 . 1.408(4) ?
    Cl1 O3 . 1.418(3) ?
    Cl1 O1 . 1.435(4) ?
    Cl1 O2 . 1.445(3) ?
    Cl2 O7 . 1.427(3) ?
    Cl2 O8 . 1.431(3) ?
    Cl2 O5 . 1.440(4) ?
    Cl2 O6 . 1.446(3) ?
    N1 C2 . 1.493(4) ?
    N1 C14 . 1.528(4) ?
    N1 H1N . 0.9200 ?
    N1 H2N . 0.9200 ?
    N4 C5 . 1.489(4) ?
    N4 C3 . 1.489(4) ?
    N4 H4N . 0.8800 ?
    N8 C9 . 1.485(5) ?
    N8 C7 . 1.526(4) ?
    N8 H8N . 0.9200 ?
    N8 H9N . 0.9200 ?
    N11 C12 . 1.481(5) ?
    N11 C10 . 1.485(5) ?
    N11 H11N . 0.8800 ?
    C2 C3 . 1.524(5) ?
    C2 H2A . 0.9900 ?
    C2 H2B . 0.9900 ?
    C3 C3A . 1.518(5) ?
    C3 H3 . 1.0000 ?
    C3A H3A1 . 0.9800 ?
    C3A H3A2 . 0.9800 ?
    C3A H3A3 . 0.9800 ?
    C5 C6 . 1.523(5) ?
    C5 C5A . 1.534(5) ?
    C5 H5 . 1.0000 ?
    C5A H5A1 . 0.9800 ?
    C5A H5A2 . 0.9800 ?
    C5A H5A3 . 0.9800 ?
    C6 C7 . 1.542(5) ?
    C6 H6A . 0.9900 ?
    C6 H6B . 0.9900 ?
    C7 C7B . 1.516(5) ?
    C7 C7A . 1.520(5) ?
    C7A H7A1 . 0.9800 ?
    C7A H7A2 . 0.9800 ?
    C7A H7A3 . 0.9800 ?
    C7B H7B1 . 0.9800 ?
    C7B H7B2 . 0.9800 ?
    C7B H7B3 . 0.9800 ?
    C9 C10 . 1.524(6) ?
    C9 H9A . 0.9900 ?
    C9 H9B . 0.9900 ?
    C10 C10A . 1.517(6) ?
    C10 H10 . 1.0000 ?
    C10A H10A . 0.9800 ?
    C10A H10B . 0.9800 ?
    C10A H10C . 0.9800 ?
    C12 C13 . 1.531(5) ?
    C12 C12A . 1.539(5) ?
    C12 H12 . 1.0000 ?
    C12A H12A . 0.9800 ?
    C12A H12B . 0.9800 ?
    C12A H12C . 0.9800 ?
    C13 C14 . 1.533(5) ?
    C13 H13A . 0.9900 ?
    C13 H13B . 0.9900 ?
    C14 C14B . 1.526(5) ?
    C14 C14A . 1.529(5) ?
    C14A H14A . 0.9800 ?
    C14A H14B . 0.9800 ?
    C14A H14C . 0.9800 ?
    C14B H14D . 0.9800 ?
    C14B H14E . 0.9800 ?
    C14B H14F . 0.9800 ?
loop_
    _geom_angle_atom_site_label_1
    _geom_angle_atom_site_label_2
    _geom_angle_atom_site_label_3
    _geom_angle_site_symmetry_1
    _geom_angle_site_symmetry_3
    _geom_angle
    _geom_angle_publ_flag
    O4 Cl1 O3 . . 109.1(3) ?
    O4 Cl1 O1 . . 109.2(3) ?
    O3 Cl1 O1 . . 108.9(3) ?
    O4 Cl1 O2 . . 111.1(2) ?
    O3 Cl1 O2 . . 111.18(19) ?
    O1 Cl1 O2 . . 107.27(19) ?
    O7 Cl2 O8 . . 110.3(2) ?
    O7 Cl2 O5 . . 110.3(2) ?
    O8 Cl2 O5 . . 109.6(2) ?
    O7 Cl2 O6 . . 109.1(2) ?
    O8 Cl2 O6 . . 109.7(2) ?
    O5 Cl2 O6 . . 107.8(2) ?
    C2 N1 C14 . . 117.5(3) ?
    C2 N1 H1N . . 107.9 ?
    C14 N1 H1N . . 107.9 ?
    C2 N1 H2N . . 107.9 ?
    C14 N1 H2N . . 107.9 ?
    H1N N1 H2N . . 107.2 ?
    C5 N4 C3 . . 114.7(3) ?
    C5 N4 H4N . . 109.0 ?
    C3 N4 H4N . . 107.0 ?
    C9 N8 C7 . . 118.3(3) ?
    C9 N8 H8N . . 107.7 ?
    C7 N8 H8N . . 107.7 ?
    C9 N8 H9N . . 107.7 ?
    C7 N8 H9N . . 107.7 ?
    H8N N8 H9N . . 107.1 ?
    C12 N11 C10 . . 116.3(3) ?
    C12 N11 H11N . . 109.5 ?
    C10 N11 H11N . . 109.5 ?
    N1 C2 C3 . . 111.9(3) ?
    N1 C2 H2A . . 109.2 ?
    C3 C2 H2A . . 109.2 ?
    N1 C2 H2B . . 109.2 ?
    C3 C2 H2B . . 109.2 ?
    H2A C2 H2B . . 107.9 ?
    N4 C3 C3A . . 111.4(3) ?
    N4 C3 C2 . . 108.4(3) ?
    C3A C3 C2 . . 112.7(3) ?
    N4 C3 H3 . . 108.1 ?
    C3A C3 H3 . . 108.1 ?
    C2 C3 H3 . . 108.1 ?
    C3 C3A H3A1 . . 109.5 ?
    C3 C3A H3A2 . . 109.5 ?
    H3A1 C3A H3A2 . . 109.5 ?
    C3 C3A H3A3 . . 109.5 ?
    H3A1 C3A H3A3 . . 109.5 ?
    H3A2 C3A H3A3 . . 109.5 ?
    N4 C5 C6 . . 108.5(3) ?
    N4 C5 C5A . . 112.6(3) ?
    C6 C5 C5A . . 111.4(3) ?
    N4 C5 H5 . . 108.1 ?
    C6 C5 H5 . . 108.1 ?
    C5A C5 H5 . . 108.1 ?
    C5 C5A H5A1 . . 109.5 ?
    C5 C5A H5A2 . . 109.5 ?
    H5A1 C5A H5A2 . . 109.5 ?
    C5 C5A H5A3 . . 109.5 ?
    H5A1 C5A H5A3 . . 109.5 ?
    H5A2 C5A H5A3 . . 109.5 ?
    C5 C6 C7 . . 116.9(3) ?
    C5 C6 H6A . . 108.1 ?
    C7 C6 H6A . . 108.1 ?
    C5 C6 H6B . . 108.1 ?
    C7 C6 H6B . . 108.1 ?
    H6A C6 H6B . . 107.3 ?
    C7B C7 C7A . . 110.3(3) ?
    C7B C7 N8 . . 110.5(3) ?
    C7A C7 N8 . . 106.0(3) ?
    C7B C7 C6 . . 110.4(3) ?
    C7A C7 C6 . . 112.0(3) ?
    N8 C7 C6 . . 107.4(3) ?
    C7 C7A H7A1 . . 109.5 ?
    C7 C7A H7A2 . . 109.5 ?
    H7A1 C7A H7A2 . . 109.5 ?
    C7 C7A H7A3 . . 109.5 ?
    H7A1 C7A H7A3 . . 109.5 ?
    H7A2 C7A H7A3 . . 109.5 ?
    C7 C7B H7B1 . . 109.5 ?
    C7 C7B H7B2 . . 109.5 ?
    H7B1 C7B H7B2 . . 109.5 ?
    C7 C7B H7B3 . . 109.5 ?
    H7B1 C7B H7B3 . . 109.5 ?
    H7B2 C7B H7B3 . . 109.5 ?
    N8 C9 C10 . . 112.2(3) ?
    N8 C9 H9A . . 109.2 ?
    C10 C9 H9A . . 109.2 ?
    N8 C9 H9B . . 109.2 ?
    C10 C9 H9B . . 109.2 ?
    H9A C9 H9B . . 107.9 ?
    N11 C10 C10A . . 116.3(4) ?
    N11 C10 C9 . . 109.1(3) ?
    C10A C10 C9 . . 107.9(4) ?
    N11 C10 H10 . . 107.7 ?
    C10A C10 H10 . . 107.7 ?
    C9 C10 H10 . . 107.7 ?
    C10 C10A H10A . . 109.5 ?
    C10 C10A H10B . . 109.5 ?
    H10A C10A H10B . . 109.5 ?
    C10 C10A H10C . . 109.5 ?
    H10A C10A H10C . . 109.5 ?
    H10B C10A H10C . . 109.5 ?
    N11 C12 C13 . . 109.9(3) ?
    N11 C12 C12A . . 114.5(3) ?
    C13 C12 C12A . . 107.5(3) ?
    N11 C12 H12 . . 108.3 ?
    C13 C12 H12 . . 108.3 ?
    C12A C12 H12 . . 108.3 ?
    C12 C12A H12A . . 109.5 ?
    C12 C12A H12B . . 109.5 ?
    H12A C12A H12B . . 109.5 ?
    C12 C12A H12C . . 109.5 ?
    H12A C12A H12C . . 109.5 ?
    H12B C12A H12C . . 109.5 ?
    C12 C13 C14 . . 117.7(3) ?
    C12 C13 H13A . . 107.9 ?
    C14 C13 H13A . . 107.9 ?
    C12 C13 H13B . . 107.9 ?
    C14 C13 H13B . . 107.9 ?
    H13A C13 H13B . . 107.2 ?
    C14B C14 N1 . . 110.2(3) ?
    C14B C14 C14A . . 110.4(3) ?
    N1 C14 C14A . . 105.1(3) ?
    C14B C14 C13 . . 109.7(3) ?
    N1 C14 C13 . . 108.5(3) ?
    C14A C14 C13 . . 112.8(3) ?
    C14 C14A H14A . . 109.5 ?
    C14 C14A H14B . . 109.5 ?
    H14A C14A H14B . . 109.5 ?
    C14 C14A H14C . . 109.5 ?
    H14A C14A H14C . . 109.5 ?
    H14B C14A H14C . . 109.5 ?
    C14 C14B H14D . . 109.5 ?
    C14 C14B H14E . . 109.5 ?
    H14D C14B H14E . . 109.5 ?
    C14 C14B H14F . . 109.5 ?
    H14D C14B H14F . . 109.5 ?
    H14E C14B H14F . . 109.5 ?
loop_
    _geom_torsion_atom_site_label_1
    _geom_torsion_atom_site_label_2
    _geom_torsion_atom_site_label_3
    _geom_torsion_atom_site_label_4
    _geom_torsion_site_symmetry_1
    _geom_torsion_site_symmetry_2
    _geom_torsion_site_symmetry_3
    _geom_torsion_site_symmetry_4
    _geom_torsion
    _geom_torsion_publ_flag
    C14 N1 C2 C3 . . . . 180.0(3) ?
    C5 N4 C3 C3A . . . . -63.2(4) ?
    C5 N4 C3 C2 . . . . 172.2(3) ?
    N1 C2 C3 N4 . . . . 62.0(4) ?
    N1 C2 C3 C3A . . . . -61.8(4) ?
    C3 N4 C5 C6 . . . . 169.6(3) ?
    C3 N4 C5 C5A . . . . -66.6(4) ?
    N4 C5 C6 C7 . . . . -63.7(4) ?
    C5A C5 C6 C7 . . . . 171.8(3) ?
    C9 N8 C7 C7B . . . . -37.0(4) ?
    C9 N8 C7 C7A . . . . -156.5(3) ?
    C9 N8 C7 C6 . . . . 83.6(4) ?
    C5 C6 C7 C7B . . . . -173.8(3) ?
    C5 C6 C7 C7A . . . . -50.5(4) ?
    C5 C6 C7 N8 . . . . 65.6(4) ?
    C7 N8 C9 C10 . . . . -179.3(3) ?
    C12 N11 C10 C10A . . . . 49.5(5) ?
    C12 N11 C10 C9 . . . . 171.8(3) ?
    N8 C9 C10 N11 . . . . 70.5(4) ?
    N8 C9 C10 C10A . . . . -162.3(4) ?
    C10 N11 C12 C13 . . . . 152.2(3) ?
    C10 N11 C12 C12A . . . . -86.7(4) ?
    N11 C12 C13 C14 . . . . -61.2(4) ?
    C12A C12 C13 C14 . . . . 173.6(3) ?
    C2 N1 C14 C14B . . . . -44.5(4) ?
    C2 N1 C14 C14A . . . . -163.4(3) ?
    C2 N1 C14 C13 . . . . 75.7(4) ?
    C12 C13 C14 C14B . . . . -171.8(3) ?
    C12 C13 C14 N1 . . . . 67.7(4) ?
    C12 C13 C14 C14A . . . . -48.3(4) ?
loop_
    _geom_hbond_atom_site_label_D
    _geom_hbond_atom_site_label_H
    _geom_hbond_atom_site_label_A
    _geom_hbond_site_symmetry_A
    _geom_hbond_distance_DH
    _geom_hbond_distance_HA
    _geom_hbond_distance_DA
    _geom_hbond_angle_DHA
    N1 H2n N11 1_555 0.92 2.07 2.841(4) 140
    N8 H9n N4 1_555 0.92 1.95 2.763(5) 146
    N1 H1n O2 1_555 0.92 2.37 2.963(4) 122
    N1 H1n O7 4_566 0.92 2.41 3.169(4) 140
    N1 H2n N4 1_555 0.92 2.56 2.929(4) 105
    N4 H4n O6 1_555 0.88 2.38 3.212(4) 158
    N8 H8n O1 1_555 0.92 2.02 2.937(5) 177
    N11 H11n O6 1_555 0.88 2.24 3.087(5) 162
    C2 H2a O1 1_655 0.99 2.57 3.109(5) 114
    C9 H9a O5 1_455 0.99 2.57 3.498(6) 155
    C12a H12b O8 1_555 0.98 2.56 3.487(5) 158
