# Supplementary material for: 3,10-C-meso-3,5,7,7,10,12,14,14-Octa­methyl-4,11-diaza-1,8-diazo­niacyclo­tetra­decane bis­(perchlorate)
Source: Acta Crystallogr Sect E Struct Rep Online. 2010 Aug 4;66(Pt 9):o2196–7. doi: 10.1107/S1600536810030217 (PMC3007925; doi:10.1107/S1600536810030217)
Supplement: Supplementary file 2 [file e-66-o2196-Isup2.hkl]

# 
# h,k,l, Fc-squared, Fo-squared, sigma(Fo-squared) and status flag 
# 
data_I
_shelx_title '  _8' 
_shelx_refln_list_code          4 
_shelx_F_calc_maximum      278.49 
_exptl_crystal_F_000      1104.00 
_reflns_d_resolution_high  0.8409 
 
loop_ 
 _symmetry_equiv_pos_as_xyz 
 'x, y, z' 
 '-x, y+1/2, -z+1/2' 
 '-x, -y, -z' 
 'x, -y-1/2, z-1/2' 
 
_cell_length_a     8.8680 
_cell_length_b    16.2966 
_cell_length_c    17.7541 
_cell_angle_alpha  90.000 
_cell_angle_beta  102.088 
_cell_angle_gamma  90.000 
 
_shelx_F_squared_multiplier     1.000 
 
loop_ 
 _refln_index_h 
 _refln_index_k 
 _refln_index_l 
 _refln_F_squared_calc 
 _refln_F_squared_meas 
 _refln_F_squared_sigma 
 _refln_observed_status 
   1   0   0     3184.91     2812.07    147.08 o 
   2   0   0      743.03     1036.03     14.32 o 
   3   0   0     5693.83     6070.06     17.72 o 
   4   0   0     5035.28     4586.11     36.61 o 
   5   0   0       16.87       15.99      2.35 o 
   6   0   0     2163.99     2107.42     25.09 o 
   7   0   0       65.49       42.02      4.54 o 
   8   0   0       12.22       53.51      6.73 o 
   9   0   0        1.46       24.50      9.25 o 
  10   0   0       61.83       55.64     10.79 o 
   1   1   0     8653.94     7768.32     39.47 o 
   2   1   0    77556.02    77193.48    334.34 o 
   3   1   0       17.75       25.81      2.35 o 
   4   1   0      332.40      267.46      4.57 o 
   5   1   0     1199.81     1168.42      7.66 o 
   6   1   0      255.66      248.04     11.84 o 
   7   1   0       69.46       86.81      4.80 o 
   8   1   0      615.54      654.67     12.78 o 
   9   1   0      262.20      293.06     16.45 o 
  10   1   0        0.07        5.93      3.82 o 
   0   2   0    38509.12    37050.31    457.65 o 
   1   2   0      227.67      153.10      3.70 o 
   2   2   0     3437.81     3658.09     31.66 o 
   3   2   0      541.57      601.34      6.94 o 
   4   2   0       80.06      102.40      2.98 o 
   5   2   0      969.03     1114.28     11.80 o 
   6   2   0      622.33      558.80     11.28 o 
   7   2   0      389.14      414.61     10.51 o 
   8   2   0      178.97      187.03     10.25 o 
   9   2   0      180.60      139.59     11.27 o 
  10   2   0      105.92       90.01     11.50 o 
   1   3   0     5446.50     5932.82     30.12 o 
   2   3   0       57.00       37.59      3.65 o 
   3   3   0     4796.99     5027.12     19.91 o 
   4   3   0       19.81       28.13      2.34 o 
   5   3   0      470.19      438.10      7.62 o 
   6   3   0       45.54       33.82      2.59 o 
   7   3   0      609.66      619.52     18.01 o 
   8   3   0      198.74      152.78      7.29 o 
   9   3   0       40.21       34.50      4.04 o 
  10   3   0        0.15       11.90      3.74 o 
   0   4   0    17736.31    19559.41    170.41 o 
   1   4   0      162.15      187.09      7.23 o 
   2   4   0       82.58       56.61      3.56 o 
   3   4   0       10.97       14.72      2.11 o 
   4   4   0      565.47      442.06      7.15 o 
   5   4   0     1319.98     1304.96     10.66 o 
   6   4   0      567.88      600.29     10.29 o 
   7   4   0       30.02       36.17      4.12 o 
   8   4   0       18.38       20.59      2.91 o 
   9   4   0       46.98       31.61      3.86 o 
  10   4   0       74.24       80.07      9.29 o 
   1   5   0      341.84      342.80      9.79 o 
   2   5   0       82.40       16.18      1.99 o 
   3   5   0     2446.73     2345.52     12.02 o 
   4   5   0      422.39      335.15      6.94 o 
   5   5   0      104.65       94.53      3.77 o 
   6   5   0        1.44       13.14      2.72 o 
   7   5   0      563.56      560.56     16.44 o 
   8   5   0      280.43      264.48     11.61 o 
   9   5   0      144.41      138.96      8.94 o 
   0   6   0     2554.87     2207.54     26.59 o 
   1   6   0     1228.35      983.84     10.30 o 
   2   6   0      730.23      724.89      8.84 o 
   3   6   0      459.58      449.74      6.84 o 
   4   6   0      199.39      128.61      4.45 o 
   5   6   0      798.67      762.72     11.12 o 
   6   6   0     1189.07     1216.36     18.92 o 
   7   6   0      107.57      104.87      5.39 o 
   8   6   0      250.17      239.90     10.34 o 
   9   6   0       36.53       36.76      4.55 o 
   1   7   0      583.64      662.54      8.97 o 
   2   7   0     1089.96      823.64      9.50 o 
   3   7   0       39.45       33.16      2.40 o 
   4   7   0     1118.61     1140.00     10.32 o 
   5   7   0        0.13       12.77      1.88 o 
   6   7   0      725.17      684.13     26.32 o 
   7   7   0       27.05       18.05      4.32 o 
   8   7   0      743.73      838.85     23.45 o 
   9   7   0        4.63       11.50      4.46 o 
   0   8   0     3401.70     2918.97     34.40 o 
   1   8   0      632.14      642.29     10.06 o 
   2   8   0      346.28      376.96      9.01 o 
   3   8   0     1257.11     1337.80     14.30 o 
   4   8   0      648.21      566.58      9.38 o 
   5   8   0      347.70      325.90      7.38 o 
   7   8   0       57.47       52.92      4.18 o 
   8   8   0      457.77      510.28     20.83 o 
   9   8   0        1.58       13.36      4.83 o 
   1   9   0        9.84       28.27      2.37 o 
   2   9   0      642.98      504.84      9.95 o 
   3   9   0        3.49       13.38      2.21 o 
   4   9   0       96.00      122.44      4.91 o 
   5   9   0      406.61      376.10      8.78 o 
   6   9   0      640.74      634.94     17.67 o 
   7   9   0       13.46       17.97      2.52 o 
   8   9   0      101.23       88.77      9.39 o 
   9   9   0       15.66       14.92      6.33 o 
   0  10   0       14.27       41.56      5.42 o 
   1  10   0     1435.56     1431.82     13.33 o 
   2  10   0       38.58       28.70      2.33 o 
   3  10   0      152.83      132.42      6.00 o 
   4  10   0        1.15        9.51      1.91 o 
   5  10   0       34.05       30.86      3.71 o 
   6  10   0       36.14       37.12      3.58 o 
   7  10   0       38.75       33.45      3.12 o 
   8  10   0        2.69       13.73      3.56 o 
   1  11   0     3699.09     4029.02     35.44 o 
   2  11   0       94.27       94.94      8.81 o 
   3  11   0      745.80      781.05     13.00 o 
   4  11   0       94.50       74.94      4.99 o 
   5  11   0      239.49      233.58      9.43 o 
   6  11   0        1.74        8.80      2.08 o 
   7  11   0       74.38       58.08      4.26 o 
   8  11   0       33.81       28.43      5.45 o 
   0  12   0     6195.19     6575.36    232.52 o 
   1  12   0      295.29      260.17      7.27 o 
   2  12   0      106.41       98.02      4.76 o 
   3  12   0      161.46      149.75      6.35 o 
   4  12   0      473.44      411.45     12.61 o 
   5  12   0      284.77      269.35     11.57 o 
   6  12   0      147.07      150.52      7.73 o 
   7  12   0       45.32       26.43      5.26 o 
   8  12   0       60.44       39.05      8.51 o 
   1  13   0        3.02       27.28      4.81 o 
   2  13   0     2041.21     2334.50     31.45 o 
   3  13   0      308.23      341.95     13.21 o 
   4  13   0      241.85      220.99     11.23 o 
   5  13   0        8.99       16.35      2.00 o 
   6  13   0        0.83       15.34      3.77 o 
   7  13   0       68.73       55.39      5.55 o 
   0  14   0      340.96      439.13     21.89 o 
   1  14   0      430.80      453.39     13.86 o 
   2  14   0     1309.70     1362.94     20.45 o 
   3  14   0      240.69      210.07      9.39 o 
   4  14   0      145.14      148.45      9.55 o 
   5  14   0       25.60       15.49      2.77 o 
   6  14   0      587.14      681.21     37.29 o 
   7  14   0        1.02       16.84      4.56 o 
   1  15   0     1662.22     1896.37     28.76 o 
   2  15   0      456.91      509.64     16.69 o 
   3  15   0       41.82       21.90      1.88 o 
   4  15   0      165.65      124.72     10.91 o 
   5  15   0        6.20        6.77      3.53 o 
   6  15   0      132.98      128.49     15.42 o 
   0  16   0       66.39       66.82      7.97 o 
   1  16   0      383.75      451.89     14.88 o 
   2  16   0        2.00       10.79      2.35 o 
   3  16   0      140.49       92.34      7.85 o 
   4  16   0       62.72       72.45      7.94 o 
   5  16   0        3.91       17.14      3.51 o 
   1  17   0       14.68       13.64      1.35 o 
   2  17   0        7.78        9.51      1.69 o 
   3  17   0      272.84      342.37     24.10 o 
   4  17   0        1.70       17.19      9.24 o 
   0  18   0      169.41      119.63     18.55 o 
   1  18   0      157.80      150.85     14.58 o 
   2  18   0       27.29       12.36      3.15 o 
   3  18   0       47.11       24.22      6.48 o 
   1  19   0        0.91       13.59      3.35 o 
   2  19   0        3.12       14.15      5.37 o 
 -10   1   1        1.89       25.93      4.84 o 
  -9   1   1      165.76      166.99     11.13 o 
  -8   1   1      817.74      923.44     17.13 o 
  -7   1   1       26.66       89.29     14.49 o 
  -6   1   1      382.87      399.02     12.90 o 
  -5   1   1     1213.97     1537.07      9.53 o 
  -4   1   1      517.71      406.24      8.50 o 
  -3   1   1     5650.10     5442.91     13.85 o 
  -2   1   1        9.41      109.83     10.47 o 
  -1   1   1      265.71      293.94      3.57 o 
   1   1   1      886.42      943.13      5.93 o 
   2   1   1     4177.83     3961.93     19.19 o 
   3   1   1        3.68       10.73      1.71 o 
   4   1   1     1866.55     2099.38     12.50 o 
   5   1   1      402.53      294.09      7.21 o 
   6   1   1     2554.03     2852.49     20.85 o 
   7   1   1      138.33      165.47     10.30 o 
   8   1   1       65.88       70.68     10.86 o 
   9   1   1      102.29       88.75      6.18 o 
  10   1   1        0.33       12.95      4.15 o 
 -10   2   1      497.00      452.20     94.10 o 
  -9   2   1       34.07       23.73      3.13 o 
  -8   2   1      193.43      208.38      8.91 o 
  -7   2   1     2174.45     2674.87     25.84 o 
  -6   2   1     1745.57     1755.91     16.11 o 
  -5   2   1      108.21      145.25      5.66 o 
  -4   2   1     6186.79     6067.96     24.82 o 
  -3   2   1      478.22      618.86      7.24 o 
  -2   2   1    17363.56    18426.04     77.69 o 
  -1   2   1      817.01      647.56      7.62 o 
   0   2   1     1326.91     1745.25     16.59 o 
   1   2   1    12828.42    12876.39     68.05 o 
   2   2   1     1214.99      989.26      7.27 o 
   3   2   1      711.85      737.91      7.30 o 
   4   2   1     4029.16     4006.30     23.17 o 
   5   2   1     3263.25     3482.95     19.09 o 
   6   2   1       80.47       68.49     10.46 o 
   7   2   1     1734.43     1955.56     22.34 o 
   8   2   1     1312.83     1509.95     22.71 o 
   9   2   1        5.78       13.79      4.76 o 
  10   2   1      174.67      129.15     17.73 o 
 -10   3   1       50.76       44.80      5.96 o 
  -9   3   1        0.07       16.49      2.74 o 
  -8   3   1      952.12     1046.26     21.55 o 
  -7   3   1       40.70       87.82     15.84 o 
  -6   3   1      255.22      309.83     17.81 o 
  -5   3   1     1604.03     1764.60     11.60 o 
  -4   3   1     1023.63      808.30      7.81 o 
  -3   3   1      906.30      757.49      7.50 o 
  -2   3   1    13709.00    13132.75     58.22 o 
  -1   3   1     4726.37     4484.12     34.04 o 
   0   3   1     4782.53     4420.44     21.69 o 
   1   3   1     2154.81     2386.43     28.75 o 
   2   3   1     8560.50     7470.72     33.54 o 
   3   3   1     3459.61     3595.35     20.14 o 
   4   3   1     1075.63     1016.38      8.87 o 
   5   3   1       95.65       54.73      3.41 o 
   6   3   1     1944.03     1932.50     18.59 o 
   7   3   1     1232.47     1414.26     18.55 o 
   8   3   1      397.02      444.76     18.16 o 
   9   3   1       20.33       26.72      4.20 o 
  10   3   1        7.70       19.73      3.57 o 
 -10   4   1      653.73      849.51     42.10 o 
  -9   4   1       95.85       91.84      8.53 o 
  -8   4   1      178.67      140.16      7.59 o 
  -7   4   1     2321.45     2611.94     29.06 o 
  -6   4   1     3256.07     3335.09     28.76 o 
  -5   4   1      279.96      299.81      9.10 o 
  -4   4   1     1681.59     1449.30     12.40 o 
  -3   4   1        3.66       11.49      2.01 o 
  -2   4   1     2832.85     2785.22     18.45 o 
  -1   4   1     2348.45     2167.23     18.51 o 
   0   4   1    23741.32    23093.68    121.15 o 
   1   4   1     2896.09     2653.00     21.68 o 
   2   4   1      104.01       44.90      3.00 o 
   3   4   1      235.31      224.35      5.38 o 
   4   4   1      314.48      202.34      5.69 o 
   5   4   1     1727.52     1759.89     13.38 o 
   6   4   1     1505.66     1454.98     19.24 o 
   7   4   1      605.35      714.97     17.06 o 
   8   4   1     1255.21     1419.44     22.98 o 
   9   4   1       87.47       79.25     14.83 o 
 -10   5   1        7.75       11.30      3.89 o 
  -9   5   1      473.50      452.26     29.12 o 
  -8   5   1      608.06      622.18     23.78 o 
  -7   5   1        6.86       22.55      3.99 o 
  -6   5   1      308.22      294.55      6.95 o 
  -5   5   1       50.72       26.78      2.86 o 
  -4   5   1      359.68      253.92      4.97 o 
  -3   5   1        5.33       15.41      1.93 o 
  -2   5   1      429.45      493.66      6.56 o 
  -1   5   1     7981.00     7468.33     62.48 o 
   0   5   1     2464.13     2355.58     19.76 o 
   1   5   1       43.90       52.18      3.77 o 
   2   5   1      933.91      749.19      9.85 o 
   3   5   1       67.77       37.38      3.10 o 
   4   5   1        4.86        7.07      1.59 o 
   5   5   1      442.04      414.14      8.81 o 
   6   5   1      351.36      311.99      8.67 o 
   7   5   1      537.44      550.09     16.34 o 
   8   5   1      229.11      224.54      9.58 o 
   9   5   1      176.00      180.82     12.03 o 
  -9   6   1        8.14       18.17      3.58 o 
  -8   6   1      147.27      126.16      6.92 o 
  -7   6   1      704.56      659.94     26.91 o 
  -6   6   1      660.85      645.00     16.57 o 
  -5   6   1       76.53       85.90      3.62 o 
  -4   6   1     1730.06     1816.53     14.09 o 
  -3   6   1      171.41      155.80      5.47 o 
  -2   6   1       16.97       11.99      2.26 o 
  -1   6   1      169.80      127.08      5.50 o 
   0   6   1     2041.10     1855.37     16.84 o 
   1   6   1      487.09      497.10      7.33 o 
   2   6   1       45.40       27.57      3.18 o 
   3   6   1      166.71      160.00      4.56 o 
   4   6   1      115.20       66.58      3.24 o 
   5   6   1       62.71       51.33      3.44 o 
   6   6   1       24.52       25.92      2.93 o 
   7   6   1       57.62       39.29      4.05 o 
   8   6   1        2.34       13.94      2.85 o 
   9   6   1       41.06       25.98      5.25 o 
  -9   7   1      232.85      222.82     12.08 o 
  -8   7   1      311.20      327.29     15.22 o 
  -7   7   1      106.34       61.13      6.84 o 
  -6   7   1       29.41       25.23      3.86 o 
  -5   7   1      105.08       87.50      4.90 o 
  -4   7   1       59.00       54.77      2.53 o 
  -3   7   1     1373.09     1370.82      9.48 o 
  -2   7   1      528.60      459.35      8.54 o 
  -1   7   1      371.13      364.57      7.22 o 
   0   7   1      304.28      298.63      8.35 o 
   1   7   1      177.99      223.52      9.23 o 
   2   7   1      609.67      723.28     11.47 o 
   3   7   1      559.96      571.78      8.80 o 
   4   7   1       31.86       29.31      2.41 o 
   5   7   1      119.52      109.74      4.24 o 
   6   7   1       84.61       92.95      4.21 o 
   7   7   1      997.22     1013.20     18.82 o 
   8   7   1       21.27       27.25      4.61 o 
   9   7   1      106.96      107.03      9.06 o 
  -9   8   1       39.62       26.85      4.37 o 
  -8   8   1      504.76      507.85     20.84 o 
  -7   8   1      127.63       94.93      5.05 o 
  -6   8   1      382.60      318.82      9.25 o 
  -5   8   1       66.43       76.43      3.75 o 
  -4   8   1     2147.47     2194.25     18.23 o 
  -3   8   1      881.37      764.80     10.46 o 
  -2   8   1     1445.13     1465.59     18.28 o 
  -1   8   1      882.52      934.01     12.58 o 
   0   8   1        0.14        9.90      2.37 o 
   1   8   1      318.29      332.98      6.69 o 
   2   8   1      718.05      576.01     12.12 o 
   3   8   1        2.73       10.56      2.38 o 
   4   8   1      218.97      129.01      5.02 o 
   5   8   1      991.49      992.74     14.94 o 
   6   8   1      284.66      261.75      8.11 o 
   7   8   1       94.78       78.35      4.21 o 
   8   8   1      127.72      122.78      8.49 o 
   9   8   1       64.55       67.37      7.96 o 
  -9   9   1       92.67       93.61      9.46 o 
  -8   9   1      311.80      332.91     19.80 o 
  -7   9   1       12.12       23.84      2.81 o 
  -6   9   1       38.89       20.84      3.87 o 
  -5   9   1        4.50        9.00      1.95 o 
  -4   9   1      107.51       69.71      2.98 o 
  -3   9   1     1978.35     2203.79     20.20 o 
  -2   9   1     1375.75     1392.10     19.93 o 
  -1   9   1       13.44       11.95      2.38 o 
   0   9   1     1621.05     1560.49     22.35 o 
   1   9   1      180.76      162.10      5.72 o 
   2   9   1      245.16      169.69      6.64 o 
   3   9   1     1157.10     1078.02     12.81 o 
   4   9   1      280.07      286.14      6.72 o 
   5   9   1       38.97       33.59      3.75 o 
   6   9   1        0.82       10.15      2.32 o 
   7   9   1      212.11      211.04     10.21 o 
   8   9   1       49.39       50.99      5.17 o 
   9   9   1       41.91       32.47      4.92 o 
  -8  10   1        9.86       11.25      4.05 o 
  -7  10   1       43.07       38.27      2.62 o 
  -6  10   1     1310.94     1443.30     28.21 o 
  -5  10   1       87.30       87.12      5.19 o 
  -4  10   1     3028.50     3228.62     30.91 o 
  -3  10   1      331.58      343.45      8.77 o 
  -2  10   1      963.85     1013.63     13.75 o 
  -1  10   1       93.24       99.31      3.60 o 
   0  10   1     1768.57     1806.47     21.28 o 
   1  10   1      379.48      426.65     11.35 o 
   2  10   1       14.82       12.51      1.56 o 
   3  10   1      164.91      188.79      7.09 o 
   4  10   1      294.75      276.80      6.85 o 
   5  10   1     1270.99     1339.84     20.60 o 
   6  10   1       35.75       24.60      3.41 o 
   7  10   1      277.45      276.52     11.82 o 
   8  10   1        0.61       11.70      3.67 o 
  -8  11   1      780.69      972.40     50.41 o 
  -7  11   1        7.27       12.39      3.46 o 
  -6  11   1      638.69      618.42     14.96 o 
  -5  11   1       26.41       24.01      3.19 o 
  -4  11   1      568.09      586.88     14.37 o 
  -3  11   1      567.37      574.37     10.96 o 
  -2  11   1     1408.60     1491.36     15.80 o 
  -1  11   1     3274.80     3338.14     33.25 o 
   0  11   1     1720.18     1790.06     16.37 o 
   1  11   1      248.48      264.06      6.67 o 
   2  11   1     2781.23     3020.67     36.66 o 
   3  11   1      381.66      352.57      9.20 o 
   4  11   1      263.69      245.58      8.81 o 
   5  11   1     1476.59     1541.45     20.62 o 
   6  11   1      650.39      687.16     18.33 o 
   7  11   1      453.32      399.81     15.90 o 
   8  11   1       11.85       11.72      4.06 o 
  -8  12   1      232.94      197.19     16.63 o 
  -7  12   1       20.93       17.53      2.83 o 
  -6  12   1      154.64      176.95      8.73 o 
  -5  12   1      423.46      376.14     15.68 o 
  -4  12   1      558.67      545.28     15.10 o 
  -3  12   1      610.06      632.44     13.56 o 
  -2  12   1       30.12       26.02      3.47 o 
  -1  12   1      154.93      133.62      5.79 o 
   0  12   1      636.65      740.93     20.80 o 
   1  12   1     1178.63     1110.52     14.05 o 
   2  12   1      456.61      472.08     11.41 o 
   3  12   1      857.74      813.15     14.77 o 
   4  12   1      110.18      121.63      7.23 o 
   5  12   1       47.01       34.32      3.51 o 
   6  12   1       51.33       42.93      3.74 o 
   7  12   1      943.74     1105.25     42.42 o 
  -7  13   1       13.64       15.75      2.70 o 
  -6  13   1     1274.58     1398.31     56.81 o 
  -5  13   1        0.22        8.28      2.78 o 
  -4  13   1      106.97      102.47      6.24 o 
  -3  13   1      625.44      691.98     16.70 o 
  -2  13   1        9.10       21.08      4.80 o 
  -1  13   1     3209.92     3378.39     33.98 o 
   0  13   1     4018.51     4250.39     51.98 o 
   1  13   1     1596.88     1656.09     23.93 o 
   2  13   1      145.64      154.77      7.58 o 
   3  13   1        5.22        6.11      1.98 o 
   4  13   1     1532.01     1668.62     29.96 o 
   5  13   1     2849.26     3389.83     71.19 o 
   6  13   1        8.39       19.90      2.28 o 
   7  13   1      168.84      125.02     10.08 o 
  -7  14   1      140.19      120.99     13.09 o 
  -6  14   1       51.98       39.71      6.43 o 
  -5  14   1       52.34       47.14      7.98 o 
  -4  14   1       18.88       18.07      4.76 o 
  -3  14   1      171.27      198.45      8.54 o 
  -2  14   1       30.43       20.45      2.56 o 
  -1  14   1     1611.50     1789.20     24.76 o 
   0  14   1       37.33       50.12      3.09 o 
   1  14   1       31.00       30.99      4.01 o 
   2  14   1     2472.66     2621.56     41.78 o 
   3  14   1      626.75      653.80     27.42 o 
   4  14   1      198.19      149.51      9.37 o 
   5  14   1      515.43      508.00     21.10 o 
   6  14   1       87.72       83.86      6.70 o 
   7  14   1      221.53      227.28     19.43 o 
  -6  15   1       36.18       36.12      6.99 o 
  -5  15   1       79.19       63.49      9.52 o 
  -4  15   1        2.57       11.82      2.48 o 
  -3  15   1      311.11      301.59     15.14 o 
  -2  15   1      159.74      174.52      7.91 o 
  -1  15   1      124.59       89.44      6.39 o 
   0  15   1       51.25       29.31      2.49 o 
   1  15   1      246.28      214.78      9.90 o 
   2  15   1      156.26      136.70      7.97 o 
   3  15   1      559.14      655.66     34.76 o 
   4  15   1      890.49      906.57     41.96 o 
   5  15   1      105.72       95.68     11.83 o 
   6  15   1       58.63       60.47      7.20 o 
  -5  16   1      211.38      248.96     17.51 o 
  -4  16   1        4.92       23.55      4.12 o 
  -3  16   1       10.18       14.18      3.36 o 
  -2  16   1       13.74       16.94      2.32 o 
  -1  16   1      831.78      911.34     18.13 o 
   0  16   1      255.75      272.52     13.44 o 
   1  16   1      229.92      216.54     12.41 o 
   2  16   1      715.92      772.04     38.88 o 
   3  16   1       31.80       19.11      3.54 o 
   4  16   1        1.91        9.93      3.10 o 
   5  16   1       18.39       16.28      7.93 o 
  -5  17   1        9.93       21.56      5.05 o 
  -4  17   1       52.55       38.84      6.20 o 
  -3  17   1       11.89       16.96      3.03 o 
  -2  17   1        1.42        4.72      2.52 o 
  -1  17   1      222.09      217.28     11.37 o 
   0  17   1        4.27       14.07      2.26 o 
   1  17   1       80.05       27.34      2.73 o 
   2  17   1      117.39      105.35      8.16 o 
   3  17   1       30.22       28.42      4.03 o 
   4  17   1      151.87      163.71     13.76 o 
  -3  18   1       12.62       17.13      3.54 o 
  -2  18   1       45.63       42.64      9.46 o 
  -1  18   1       24.91       13.40      3.46 o 
   0  18   1      352.28      346.49     22.97 o 
   1  18   1       37.45       34.29      5.97 o 
   2  18   1       43.95       22.18      5.26 o 
   3  18   1       11.59        4.46      2.72 o 
  -2  19   1        6.10       11.68      4.64 o 
  -1  19   1       21.52       24.42      2.81 o 
   0  19   1       96.71       84.17     11.66 o 
   1  19   1      343.80      353.57     32.01 o 
 -10   0   2      213.88      256.23     23.67 o 
  -9   0   2      216.84      174.64     14.53 o 
  -8   0   2      213.22      226.09     15.49 o 
  -7   0   2     5630.08     6509.63     83.00 o 
  -6   0   2    12763.96    14515.49    170.43 o 
  -5   0   2      179.06      463.89      8.80 o 
  -4   0   2     4295.08     4524.45     26.88 o 
  -3   0   2      578.33      762.74     10.44 o 
  -1   0   2       17.04       24.28      2.38 o 
   0   0   2     2992.39     2987.49     36.81 o 
   1   0   2    23367.10    24084.22    170.82 o 
   2   0   2      141.68      157.98      5.36 o 
   3   0   2        5.10        8.73      3.63 o 
   4   0   2     7063.59     8762.10     50.30 o 
   5   0   2     8000.18     8578.82     60.37 o 
   6   0   2      454.99      481.72     11.68 o 
   7   0   2     2760.40     3160.85     44.14 o 
   8   0   2       19.04       18.21      3.58 o 
   9   0   2      610.80      236.50    417.06 o 
  10   0   2        2.39       17.64      7.26 o 
 -10   1   2      132.39      141.18     16.66 o 
  -9   1   2      617.36      675.71     29.39 o 
  -8   1   2      450.57      524.83     15.56 o 
  -7   1   2     1606.64     1690.05     37.86 o 
  -6   1   2     2879.47     3544.10     83.29 o 
  -5   1   2        0.35       12.28      2.46 o 
  -4   1   2     8678.71     8870.06     35.59 o 
  -3   1   2      442.56      595.12      7.59 o 
  -2   1   2     1010.80     1033.86     18.75 o 
  -1   1   2       17.59        2.50      1.30 o 
   0   1   2      762.32      751.19      7.11 o 
   1   1   2      680.06      425.32      5.69 o 
   2   1   2     1703.63     1852.71     12.49 o 
   3   1   2     3346.89     2951.63     17.70 o 
   4   1   2        0.03        4.53      1.80 o 
   5   1   2      424.03      376.15      9.54 o 
   6   1   2      387.73      423.76      7.91 o 
   7   1   2     3022.40     3580.37     30.30 o 
   8   1   2       46.36       35.54      3.99 o 
   9   1   2      583.19      769.79     35.59 o 
  10   1   2        9.58       23.59      3.94 o 
 -10   2   2      127.28      165.67     13.13 o 
  -9   2   2      402.71      385.84     15.71 o 
  -8   2   2      112.38      103.82      6.97 o 
  -7   2   2     1433.96     1500.95     18.19 o 
  -6   2   2     1922.06     2128.17     32.40 o 
  -5   2   2      125.45      138.71      5.00 o 
  -4   2   2       45.48       68.31      3.13 o 
  -3   2   2       67.96       49.77      2.72 o 
  -2   2   2     2670.26     2708.81     18.08 o 
  -1   2   2     1883.85     1738.81     16.94 o 
   0   2   2      270.26      255.19      4.23 o 
   1   2   2     1794.05     1751.63     26.66 o 
   2   2   2     1665.21     1492.59      9.83 o 
   3   2   2      207.85      198.35      4.02 o 
   4   2   2       79.87      126.75      4.08 o 
   5   2   2     2720.03     2835.89     18.65 o 
   6   2   2      935.72      950.09     13.10 o 
   7   2   2     1020.75     1169.42     19.60 o 
   8   2   2       14.93       17.69      3.87 o 
   9   2   2      539.97      669.15     29.34 o 
  10   2   2        3.35       18.83      4.19 o 
 -10   3   2       29.22       17.42      7.08 o 
  -9   3   2       71.15       50.14      7.58 o 
  -8   3   2       99.37      102.59      5.70 o 
  -7   3   2       14.34       20.05      3.80 o 
  -6   3   2       28.54       31.40      5.59 o 
  -5   3   2     1178.20     1260.66     16.37 o 
  -4   3   2     3044.48     3048.33     14.24 o 
  -3   3   2     1530.05     1657.30     11.23 o 
  -2   3   2       54.62       89.08      4.07 o 
  -1   3   2    14709.85    15065.78     62.30 o 
   0   3   2    10456.96    10679.24     38.30 o 
   1   3   2       68.52       93.05      7.59 o 
   2   3   2     2197.97     2164.64     16.80 o 
   3   3   2      338.61      407.03      5.88 o 
   4   3   2      945.01      846.49      8.28 o 
   5   3   2      476.29      455.24     11.90 o 
   6   3   2      511.31      496.25      9.62 o 
   7   3   2      722.16      854.34     15.90 o 
   8   3   2       83.12       64.92      4.54 o 
   9   3   2        0.24       12.10      4.87 o 
 -10   4   2        6.44        6.71      3.82 o 
  -9   4   2       33.04       33.69      3.32 o 
  -8   4   2      373.67      326.36     13.80 o 
  -7   4   2      135.71       92.36      5.33 o 
  -6   4   2     1040.42      971.25     15.60 o 
  -5   4   2     1098.13     1067.54     13.17 o 
  -4   4   2       11.14       11.89      2.10 o 
  -3   4   2       85.33       33.67      2.87 o 
  -2   4   2      122.27       74.69      3.59 o 
  -1   4   2      196.40      156.38      5.19 o 
   0   4   2     1205.83     1179.78     11.53 o 
   1   4   2        7.11        0.09      1.86 o 
   2   4   2      399.19      408.05      7.49 o 
   3   4   2     1147.14     1278.12     11.30 o 
   4   4   2      429.12      350.99      6.91 o 
   5   4   2        0.35        8.30      1.66 o 
   6   4   2      227.15      192.61      6.27 o 
   7   4   2      562.20      622.43     13.91 o 
   8   4   2      130.74      125.31      6.84 o 
   9   4   2      144.32       99.01      7.82 o 
 -10   5   2       29.00       11.27      4.80 o 
  -9   5   2        0.14        7.01      3.89 o 
  -8   5   2       56.91       49.28      4.13 o 
  -7   5   2      907.59      945.64     17.82 o 
  -6   5   2       81.29       76.96      5.41 o 
  -5   5   2        4.89       32.64      3.09 o 
  -4   5   2      456.82      367.29      6.02 o 
  -3   5   2      135.11      136.75      4.76 o 
  -2   5   2      300.05      275.93      5.08 o 
  -1   5   2      961.10      830.57      8.18 o 
   0   5   2     4337.67     3966.98     30.87 o 
   1   5   2     2243.56     1992.99     14.86 o 
   2   5   2     2757.73     2345.71     17.41 o 
   3   5   2     3609.90     3628.31     29.02 o 
   4   5   2      984.44      974.64     12.43 o 
   5   5   2       33.00       25.95      2.84 o 
   6   5   2      100.93       95.28      6.14 o 
   7   5   2      834.21      776.63     16.79 o 
   8   5   2       14.41       22.80      4.21 o 
   9   5   2      239.64      274.42     17.95 o 
  -9   6   2      351.36      338.39     18.39 o 
  -8   6   2       53.03       36.94      5.23 o 
  -7   6   2       17.89       13.31      2.63 o 
  -6   6   2     1215.93     1219.51     14.37 o 
  -5   6   2        0.19       10.89      1.82 o 
  -4   6   2      816.04      824.99     10.77 o 
  -3   6   2      819.20      708.16      8.58 o 
  -2   6   2       70.80       32.22      2.85 o 
  -1   6   2     3902.31     4049.50     36.26 o 
   0   6   2      178.25      217.76      5.51 o 
   1   6   2    15615.79    15886.81     72.91 o 
   2   6   2      838.85      797.86     10.06 o 
   3   6   2      846.73      791.17      8.67 o 
   4   6   2      387.16      280.89      7.04 o 
   5   6   2     2625.03     2665.46     21.57 o 
   6   6   2     1509.71     1672.97     16.95 o 
   7   6   2     1657.21     1868.54     22.87 o 
   8   6   2       11.78       13.00      2.73 o 
   9   6   2        3.23       17.46      3.12 o 
  -9   7   2       39.93       36.87      4.20 o 
  -8   7   2       38.52       43.02      4.27 o 
  -7   7   2      432.94      359.11     29.93 o 
  -6   7   2        9.81       20.83      3.50 o 
  -5   7   2      271.91      223.70      6.96 o 
  -4   7   2     1121.09      948.06     12.78 o 
  -3   7   2        2.89        9.38      1.94 o 
  -2   7   2        4.56        6.14      2.40 o 
  -1   7   2     9016.68     9192.09     57.32 o 
   0   7   2      281.92      220.54      5.26 o 
   1   7   2     5196.60     4891.00     45.27 o 
   2   7   2     2125.77     1897.72     20.43 o 
   3   7   2     3736.89     3337.03     23.33 o 
   4   7   2      143.88       94.30      4.01 o 
   5   7   2      248.90      235.45      5.92 o 
   6   7   2      149.38      132.19      6.91 o 
   7   7   2      115.64      124.99      8.08 o 
   8   7   2       58.12       57.45      4.85 o 
   9   7   2      468.77      496.32     26.95 o 
  -9   8   2       98.30       60.06      6.00 o 
  -8   8   2      737.73      860.65     27.39 o 
  -7   8   2      281.59      258.87     10.01 o 
  -6   8   2     1137.40     1019.61     58.18 o 
  -5   8   2      398.98      313.87      6.84 o 
  -4   8   2        9.71       12.99      2.41 o 
  -3   8   2      278.37      247.78      7.74 o 
  -2   8   2      316.57      331.01      6.43 o 
  -1   8   2     2362.75     2611.56     21.19 o 
   0   8   2        2.08        4.85      2.09 o 
   1   8   2     8848.81     9515.46     74.87 o 
   2   8   2       41.89       40.40      3.97 o 
   3   8   2      428.86      454.95      9.62 o 
   4   8   2       47.42       44.89      3.03 o 
   5   8   2      952.80      952.32     14.80 o 
   6   8   2        0.84       10.72      3.33 o 
   7   8   2     1345.87     1458.35     19.42 o 
   8   8   2      357.69      332.95     20.84 o 
   9   8   2        0.06       16.77      3.47 o 
  -9   9   2        5.33       11.69      2.72 o 
  -8   9   2       24.45       31.20      8.38 o 
  -7   9   2      357.00      320.79     13.00 o 
  -6   9   2     1235.57     1296.69     21.14 o 
  -5   9   2      208.99      231.65      6.79 o 
  -4   9   2      909.12      853.81     13.23 o 
  -3   9   2      817.17      758.18     11.71 o 
  -2   9   2      281.04      263.89      7.31 o 
  -1   9   2     3372.69     3157.61     32.60 o 
   0   9   2      364.11      386.54      9.62 o 
   1   9   2      310.92      266.25      8.04 o 
   2   9   2      599.00      653.39     13.34 o 
   3   9   2      233.21      226.09      6.97 o 
   4   9   2      106.06      129.43      6.17 o 
   5   9   2     1583.82     1699.06     18.33 o 
   6   9   2        0.71       15.17      3.64 o 
   7   9   2      839.55     1009.96     26.85 o 
   8   9   2      203.70      164.70     10.11 o 
  -8  10   2     1003.46     1103.62     50.46 o 
  -7  10   2        4.15        8.94      2.14 o 
  -6  10   2      353.69      363.92     12.40 o 
  -5  10   2        6.49       13.77      2.51 o 
  -4  10   2      228.08      220.73      8.95 o 
  -3  10   2      124.80       96.93      4.15 o 
  -2  10   2        7.20       15.01      1.87 o 
  -1  10   2       48.17       67.60      3.47 o 
   0  10   2      452.94      533.23      9.00 o 
   1  10   2      306.98      236.20      6.72 o 
   2  10   2      357.66      348.45      7.56 o 
   3  10   2       64.45       71.39      3.91 o 
   4  10   2      226.58      184.71      7.30 o 
   5  10   2        0.24       11.28      2.07 o 
   6  10   2       33.34       23.06      2.43 o 
   7  10   2       37.42       27.98      2.49 o 
   8  10   2       48.46       32.66      6.17 o 
  -8  11   2       74.49       65.37      9.93 o 
  -7  11   2      172.91      143.36      8.56 o 
  -6  11   2     1103.54     1163.81     24.70 o 
  -5  11   2      227.33      227.44      7.73 o 
  -4  11   2       11.68       10.56      2.04 o 
  -3  11   2      306.08      272.40      8.37 o 
  -2  11   2      196.67      238.01      6.67 o 
  -1  11   2     1341.70     1300.36     13.81 o 
   0  11   2      307.75      308.96      7.44 o 
   1  11   2        2.16       10.60      3.01 o 
   2  11   2      462.87      379.09      9.52 o 
   3  11   2       14.50       23.03      3.78 o 
   4  11   2      674.90      812.66     18.84 o 
   5  11   2       10.01       20.68      2.40 o 
   6  11   2       72.16       81.40      5.19 o 
   7  11   2       39.59       28.31      4.25 o 
   8  11   2      182.63      180.38     13.38 o 
  -8  12   2        3.79       14.99      4.93 o 
  -7  12   2       23.07       15.04      4.04 o 
  -6  12   2      494.97      492.28     20.32 o 
  -5  12   2      371.50      365.15     12.95 o 
  -4  12   2      823.10      881.28     19.61 o 
  -3  12   2      312.63      316.97      8.29 o 
  -2  12   2      433.97      510.72     10.96 o 
  -1  12   2       96.21      105.21      4.55 o 
   0  12   2        3.13       12.17      2.37 o 
   1  12   2      328.97      333.09     10.59 o 
   2  12   2      780.38      850.22     13.56 o 
   3  12   2       12.13       21.17      2.91 o 
   4  12   2        0.22        6.94      2.13 o 
   5  12   2       28.55       33.48      3.58 o 
   6  12   2      268.45      285.06     13.00 o 
   7  12   2      106.77      110.61      8.26 o 
  -7  13   2       52.53       38.41      4.65 o 
  -6  13   2       21.61       27.56      7.40 o 
  -5  13   2        0.96        7.52      4.88 o 
  -4  13   2      543.40      606.98     15.54 o 
  -3  13   2     1365.73     1505.13     22.87 o 
  -2  13   2      421.88      461.51     14.13 o 
  -1  13   2        1.39       17.92      3.74 o 
   0  13   2      769.87      778.71     14.91 o 
   1  13   2      200.91      174.10      6.70 o 
   2  13   2       19.32       25.34      3.10 o 
   3  13   2      397.92      388.38     14.28 o 
   4  13   2      168.03      192.80     10.16 o 
   5  13   2       34.77       51.09      6.70 o 
   6  13   2       31.16       22.55      4.49 o 
   7  13   2      407.97      426.89     28.29 o 
  -7  14   2       23.65       30.59      5.91 o 
  -6  14   2      271.30      282.23     19.04 o 
  -5  14   2       17.99       19.55      3.35 o 
  -4  14   2      860.85      899.28     30.10 o 
  -3  14   2       40.88       21.11      2.70 o 
  -2  14   2      473.93      398.78     13.85 o 
  -1  14   2     1113.11     1176.54     17.18 o 
   0  14   2      851.97      828.71     13.87 o 
   1  14   2      124.16      112.21      5.75 o 
   2  14   2      381.66      338.65     16.77 o 
   3  14   2        2.76        8.65      2.12 o 
   4  14   2       18.01       24.84      3.75 o 
   5  14   2     1019.22     1276.79     43.25 o 
   6  14   2       37.22       24.16      4.56 o 
  -6  15   2      289.96      308.22     21.32 o 
  -5  15   2      719.94      774.81     42.80 o 
  -4  15   2      141.11      130.83     12.57 o 
  -3  15   2       10.13       17.64      2.63 o 
  -2  15   2      435.56      449.39     14.10 o 
  -1  15   2     1688.35     1905.07     29.26 o 
   0  15   2      107.79      108.39      6.48 o 
   1  15   2       17.49        9.87      2.07 o 
   2  15   2       52.74       37.23      6.83 o 
   3  15   2      995.90     1134.51     36.17 o 
   4  15   2       16.27       23.62      2.39 o 
   5  15   2        0.08        7.11      2.90 o 
   6  15   2       31.18       25.76      5.89 o 
  -5  16   2      228.57      219.94     18.65 o 
  -4  16   2       10.10       10.72      3.65 o 
  -3  16   2      604.76      647.57     25.49 o 
  -2  16   2       92.22       86.27      6.54 o 
  -1  16   2        3.85        7.16      2.83 o 
   0  16   2        9.58       13.11      2.06 o 
   1  16   2      949.13     1020.82     28.81 o 
   2  16   2      334.81      355.05     28.18 o 
   3  16   2        8.27       13.91      2.58 o 
   4  16   2       19.27       29.92      5.33 o 
   5  16   2      404.50      527.63     44.20 o 
  -5  17   2      102.23       92.62      9.12 o 
  -4  17   2       83.67       60.04     10.02 o 
  -3  17   2      178.19      112.08      9.10 o 
  -2  17   2      296.51      303.17     16.15 o 
  -1  17   2      195.18      175.00     10.24 o 
   0  17   2      804.41      875.91     31.87 o 
   1  17   2      136.97      124.14      9.90 o 
   2  17   2        7.51       11.17      2.78 o 
   3  17   2        2.60       10.73      4.06 o 
   4  17   2      112.92      114.51     17.78 o 
  -3  18   2        0.10       13.55      3.35 o 
  -2  18   2      115.00       65.79      7.26 o 
  -1  18   2       97.98       80.86      7.18 o 
   0  18   2      424.48      402.85     23.27 o 
   1  18   2       69.79       54.78      6.65 o 
   2  18   2      193.26      191.17     16.61 o 
   3  18   2      155.57      153.06     14.29 o 
  -1  19   2      221.27      220.77     24.73 o 
   0  19   2        4.92       15.31      4.28 o 
   1  19   2        6.75        7.46      5.09 o 
 -10   1   3       33.70       37.36      5.82 o 
  -9   1   3       12.23       14.70      3.31 o 
  -8   1   3      118.71      128.17      6.49 o 
  -7   1   3     1163.40     1175.59     13.00 o 
  -6   1   3        7.81       10.00      2.08 o 
  -5   1   3      369.74      446.32      8.93 o 
  -4   1   3     2419.25     2490.99     12.21 o 
  -3   1   3       37.54       11.78      2.38 o 
  -2   1   3     6810.74     7278.81     41.67 o 
  -1   1   3    14780.35    15392.35     77.79 o 
   0   1   3      217.23      186.66      4.09 o 
   1   1   3      196.61      244.17      5.78 o 
   2   1   3      835.72      673.62      8.62 o 
   3   1   3     3614.56     4488.95     22.22 o 
   4   1   3      278.05      273.70      4.80 o 
   5   1   3      659.15      667.87     12.36 o 
   6   1   3      164.37      203.19      7.85 o 
   7   1   3       40.00       39.13      3.34 o 
   8   1   3       35.98       35.82      3.45 o 
   9   1   3       34.47       37.39      4.29 o 
 -10   2   3       21.38       20.25      7.18 o 
  -9   2   3      536.90      548.52     27.71 o 
  -8   2   3       80.03       54.16      5.24 o 
  -7   2   3        0.16       47.36      6.36 o 
  -6   2   3       22.86       18.04      2.01 o 
  -4   2   3      347.50      391.56     17.73 o 
  -3   2   3     9794.98    10067.81     36.25 o 
  -2   2   3     1164.33     1073.92      8.91 o 
  -1   2   3    28441.68    28640.04    126.70 o 
   0   2   3      515.03      543.36      7.63 o 
   1   2   3    18223.67    18487.49    183.39 o 
   2   2   3      210.02      205.59      6.46 o 
   3   2   3      304.47      293.53      5.37 o 
   4   2   3     3767.46     4232.53     26.27 o 
   5   2   3       86.86       51.79      2.90 o 
   6   2   3      839.91      891.51     10.67 o 
   7   2   3       64.77       84.67      8.85 o 
   8   2   3      452.72      489.84     15.69 o 
   9   2   3       62.46       68.59      6.56 o 
 -10   3   3       24.55       17.72      5.33 o 
  -9   3   3      221.28      202.99      9.02 o 
  -8   3   3       34.21       26.99      2.84 o 
  -7   3   3      599.11      509.84     14.60 o 
  -6   3   3       13.60       11.39      2.44 o 
  -4   3   3     2871.95     2973.24     14.74 o 
  -3   3   3     3481.02     3129.95     20.84 o 
  -2   3   3      790.33      776.84      9.42 o 
  -1   3   3    47061.74    48596.91    183.95 o 
   0   3   3     8545.89     8988.17     56.24 o 
   1   3   3    10086.00     9537.33    103.10 o 
   2   3   3      416.35      290.08      6.10 o 
   3   3   3       24.75       78.48      4.36 o 
   4   3   3      160.52       87.76      3.13 o 
   5   3   3      131.81      123.17      5.35 o 
   6   3   3      380.98      360.12      9.49 o 
   7   3   3     1674.39     1973.79     27.03 o 
   8   3   3       50.23       52.89      3.77 o 
   9   3   3      253.06      291.77     16.61 o 
 -10   4   3       23.40       21.62      4.27 o 
  -9   4   3      423.82      497.98     19.52 o 
  -8   4   3       19.09       14.19      3.00 o 
  -7   4   3        0.34        9.64      3.06 o 
  -6   4   3        5.71       11.69      2.25 o 
  -5   4   3     1991.66     1890.28     13.40 o 
  -4   4   3      355.82      401.01      7.83 o 
  -3   4   3     1356.95     1261.28     12.69 o 
  -2   4   3     1356.84     1409.83      9.84 o 
  -1   4   3     6955.96     6998.33     19.40 o 
   0   4   3     2374.04     2032.34     18.47 o 
   1   4   3    22059.92    22366.05    110.27 o 
   2   4   3     1637.46     1641.68     13.90 o 
   3   4   3      369.07      276.37      5.77 o 
   4   4   3       27.15       22.05      1.98 o 
   5   4   3     3192.75     3480.37     23.99 o 
   6   4   3        0.61       14.20      2.96 o 
   7   4   3       99.85       95.54      7.05 o 
   8   4   3      225.37      206.09      9.34 o 
   9   4   3      750.32      901.49     49.50 o 
 -10   5   3       38.79       42.54      6.59 o 
  -9   5   3       29.88       19.73      2.51 o 
  -8   5   3        5.59       16.68      2.71 o 
  -7   5   3     1103.28     1238.27     24.11 o 
  -6   5   3      360.86      416.62      8.60 o 
  -5   5   3       65.78       61.32      4.37 o 
  -4   5   3       30.84       26.45      2.37 o 
  -3   5   3     2909.07     2819.79     22.79 o 
  -2   5   3       83.00       71.84      3.45 o 
  -1   5   3      123.70      192.72      4.83 o 
   0   5   3     5927.90     6162.62     40.47 o 
   1   5   3     3269.66     2829.67     30.92 o 
   2   5   3     2214.02     2076.51     17.34 o 
   3   5   3      403.91      453.30      8.31 o 
   4   5   3      444.09      491.87      8.14 o 
   5   5   3      208.91      198.88      6.87 o 
   6   5   3     1342.00     1432.11     20.08 o 
   7   5   3     3554.30     4335.41     34.51 o 
   8   5   3       79.76       39.47      4.78 o 
   9   5   3        6.64       16.10      2.95 o 
 -10   6   3       20.77       22.82      5.48 o 
  -9   6   3       43.89       38.61      4.69 o 
  -8   6   3       23.59       28.67      4.60 o 
  -7   6   3       33.04       29.11      6.29 o 
  -6   6   3       48.76       46.23      3.23 o 
  -5   6   3      891.80      853.21     15.14 o 
  -4   6   3      683.09      656.05      9.80 o 
  -3   6   3      153.42      178.11      4.78 o 
  -2   6   3      816.56      809.84      9.01 o 
  -1   6   3      698.95      654.31      8.30 o 
   0   6   3      385.57      375.43      6.46 o 
   1   6   3     3167.22     3517.58     33.40 o 
   2   6   3       69.59       71.81      4.69 o 
   3   6   3      149.87      123.31      4.34 o 
   4   6   3        1.41        6.51      1.86 o 
   5   6   3       45.92       28.91      2.40 o 
   6   6   3        0.82       13.42      3.50 o 
   7   6   3        3.13        7.33      2.56 o 
   8   6   3      241.04      252.21     12.06 o 
   9   6   3      154.99      102.99      8.33 o 
  -9   7   3        1.41       17.17      4.37 o 
  -8   7   3      303.63      191.64     27.85 o 
  -7   7   3      762.81      727.62     45.96 o 
  -6   7   3      342.60      361.02      9.16 o 
  -5   7   3       20.83       12.89      2.40 o 
  -4   7   3      158.19      146.75      4.87 o 
  -3   7   3      159.46      129.50      4.60 o 
  -2   7   3      135.58      110.26      4.38 o 
  -1   7   3       71.10      129.54      4.24 o 
   0   7   3       61.42      122.58      6.05 o 
   1   7   3      148.34      236.71      6.89 o 
   2   7   3     2674.76     2705.19     21.01 o 
   3   7   3      774.80      737.29     10.35 o 
   4   7   3        0.10       14.78      2.40 o 
   5   7   3      110.40      106.89      5.66 o 
   6   7   3      659.10      641.05     17.51 o 
   7   7   3        1.91       18.91      3.20 o 
   8   7   3       17.24       17.88      3.79 o 
   9   7   3       13.14       18.50      3.69 o 
  -9   8   3      244.33      244.31     25.19 o 
  -8   8   3        2.11       14.90      3.20 o 
  -7   8   3       20.88       19.36      3.23 o 
  -6   8   3      319.29      332.80     11.50 o 
  -5   8   3        6.38       12.59      2.70 o 
  -4   8   3       19.16       15.49      2.13 o 
  -3   8   3       78.40       40.96      3.22 o 
  -2   8   3      655.19      589.83     10.02 o 
  -1   8   3      333.91      343.33      6.78 o 
   0   8   3     1552.31     1683.82     21.16 o 
   1   8   3     4106.01     4639.51     42.43 o 
   2   8   3      491.92      424.24      7.80 o 
   3   8   3       24.39       18.27      2.73 o 
   4   8   3      328.58      287.00      7.63 o 
   5   8   3     1280.50     1370.40     18.48 o 
   6   8   3        1.29        8.60      2.43 o 
   7   8   3        0.56       11.98      2.72 o 
   8   8   3        4.26       18.52      3.53 o 
  -9   9   3        9.65       20.86      4.80 o 
  -8   9   3      312.14      290.45     18.41 o 
  -7   9   3      143.64      117.51     10.19 o 
  -6   9   3        3.06        7.31      1.92 o 
  -5   9   3      145.71      123.89      5.42 o 
  -4   9   3      340.44      372.28      9.04 o 
  -3   9   3       52.21       50.58      2.99 o 
  -2   9   3      122.71      129.77      5.59 o 
  -1   9   3      108.73       97.02      5.01 o 
   0   9   3      250.53      227.88      7.12 o 
   1   9   3     1812.05     1928.04     21.89 o 
   2   9   3     1286.39     1331.99     18.72 o 
   3   9   3     1760.29     1909.28     19.41 o 
   4   9   3      317.77      279.17      6.95 o 
   5   9   3       39.84       36.77      3.51 o 
   6   9   3       84.89       86.88      5.16 o 
   7   9   3      569.49      678.84     25.12 o 
   8   9   3        5.80       15.58      2.61 o 
  -9  10   3       61.83       45.23      9.66 o 
  -8  10   3       10.00       16.51      4.94 o 
  -7  10   3        6.96       14.27      2.49 o 
  -6  10   3      191.13      172.16      8.04 o 
  -5  10   3     1237.37     1239.79     17.23 o 
  -4  10   3      268.05      247.25      7.21 o 
  -3  10   3      954.38      881.51     13.94 o 
  -2  10   3      455.55      426.74      7.92 o 
  -1  10   3     4403.95     4546.00     46.17 o 
   0  10   3      325.40      250.26      9.73 o 
   1  10   3     1084.07     1017.64     11.56 o 
   2  10   3      163.74      148.17      6.12 o 
   3  10   3        2.93       17.42      2.65 o 
   4  10   3        1.81        9.99      2.42 o 
   5  10   3     1029.81     1108.49     17.56 o 
   6  10   3      391.85      396.72     15.17 o 
   7  10   3      128.39      102.10      6.85 o 
   8  10   3       83.46       81.31      8.10 o 
  -8  11   3      117.27       75.39     11.13 o 
  -7  11   3     2250.20     2618.40     88.09 o 
  -6  11   3      692.83      713.00     16.22 o 
  -5  11   3      657.65      610.89     17.22 o 
  -4  11   3        7.94       20.19      3.12 o 
  -3  11   3      584.05      588.66     12.35 o 
  -2  11   3      825.23      900.04     11.41 o 
  -1  11   3      552.47      502.83     10.34 o 
   0  11   3      132.98      125.22      5.09 o 
   1  11   3       53.84       25.44      2.79 o 
   2  11   3       30.31       27.78      3.74 o 
   3  11   3     1787.12     2005.09     24.66 o 
   4  11   3     1379.75     1473.90     19.22 o 
   5  11   3       36.67       27.90      3.11 o 
   6  11   3      369.36      421.58     14.20 o 
   7  11   3      371.55      357.91     16.99 o 
   8  11   3        3.15        9.55      2.99 o 
  -8  12   3       34.38       25.40      5.98 o 
  -7  12   3       12.63       18.99      2.55 o 
  -6  12   3        1.63       11.43      3.20 o 
  -5  12   3      805.43      801.82     16.65 o 
  -4  12   3      506.67      504.01     14.47 o 
  -3  12   3      470.77      478.23     10.98 o 
  -2  12   3      289.88      246.99      6.58 o 
  -1  12   3       38.62       37.59      3.59 o 
   0  12   3     1130.75     1358.66     16.61 o 
   1  12   3      763.03      761.80     18.35 o 
   2  12   3      217.78      175.80      7.84 o 
   3  12   3        2.74       15.88      2.36 o 
   4  12   3       72.19       31.04      4.02 o 
   5  12   3      262.10      292.84     13.71 o 
   6  12   3      259.50      283.32     13.47 o 
   7  12   3       19.67       15.81      2.94 o 
  -7  13   3      623.15      724.70     50.06 o 
  -6  13   3      862.51      899.15     34.80 o 
  -5  13   3      626.25      648.29     24.92 o 
  -4  13   3      863.55      851.59     14.71 o 
  -3  13   3        3.16       10.76      2.64 o 
  -2  13   3     4854.57     5352.92     33.85 o 
  -1  13   3       98.95       94.56      4.46 o 
   0  13   3      342.70      376.06      9.76 o 
   1  13   3      188.10      187.07      8.28 o 
   2  13   3       99.96      120.89      7.27 o 
   3  13   3      644.67      731.74     23.37 o 
   4  13   3      505.65      490.06     18.04 o 
   5  13   3      838.02      934.69     24.55 o 
   6  13   3      246.79      264.00     15.27 o 
   7  13   3      124.63       87.97      8.64 o 
  -7  14   3       71.84       61.81      9.20 o 
  -6  14   3       72.21       52.78      5.87 o 
  -5  14   3       24.58       27.67      5.54 o 
  -4  14   3     1286.03     1391.77     41.91 o 
  -3  14   3       22.17       19.00      2.66 o 
  -2  14   3     1084.24     1117.03     17.39 o 
  -1  14   3      578.38      587.99     16.21 o 
   0  14   3      907.40      996.67     17.11 o 
   1  14   3       45.69       37.13      3.65 o 
   2  14   3      179.74      182.06     13.69 o 
   3  14   3      105.03      125.47      8.35 o 
   4  14   3        0.09       11.00      2.22 o 
   5  14   3       55.27       51.45      4.67 o 
   6  14   3       30.66       17.50      4.43 o 
  -6  15   3      120.12      120.48     10.52 o 
  -5  15   3       57.26       40.24      3.84 o 
  -4  15   3        1.11        5.49      2.16 o 
  -3  15   3      150.05      155.59      7.78 o 
  -2  15   3     1064.70     1174.70     17.92 o 
  -1  15   3      170.05      155.29      8.17 o 
   0  15   3      166.46      177.62     10.30 o 
   1  15   3        1.28       10.36      2.14 o 
   2  15   3      215.78      224.39     16.69 o 
   3  15   3      119.09      126.96     11.12 o 
   4  15   3      340.21      350.36     19.85 o 
   5  15   3       13.78       14.64      4.44 o 
   6  15   3       81.83       63.63      7.22 o 
  -5  16   3       56.09       34.61      4.98 o 
  -4  16   3      724.05      759.24     38.13 o 
  -3  16   3        0.03       10.13      2.12 o 
  -2  16   3       69.45       77.23      5.47 o 
  -1  16   3       16.46       21.36      3.69 o 
   0  16   3       96.79       65.96      5.81 o 
   1  16   3       16.69       11.32      2.54 o 
   2  16   3       61.72       35.12      4.77 o 
   3  16   3        2.44       10.13      5.88 o 
   4  16   3      398.43      414.50     26.37 o 
   5  16   3       19.75       12.39      4.22 o 
  -5  17   3       30.53       21.16      3.95 o 
  -4  17   3        0.51        8.59      2.81 o 
  -3  17   3      367.50      412.50     24.09 o 
  -2  17   3       67.13       62.14      6.58 o 
  -1  17   3       78.99       32.98      3.21 o 
   0  17   3        1.81        5.67      1.90 o 
   1  17   3        5.95        6.83      3.02 o 
   2  17   3        1.62       11.63      2.93 o 
   3  17   3      286.97      339.85     23.43 o 
   4  17   3        0.34        8.35      5.50 o 
  -3  18   3        5.21       14.22      5.17 o 
  -2  18   3        2.52       12.07      2.81 o 
  -1  18   3      118.75      107.43      9.06 o 
   0  18   3       26.54       24.65      4.07 o 
   1  18   3        2.28       17.59      2.80 o 
   2  18   3       32.54       23.57      4.68 o 
   3  18   3        6.08       13.34      3.32 o 
  -1  19   3       40.91       39.19      5.75 o 
   0  19   3        9.82       12.76      3.73 o 
   1  19   3        2.93       13.05      3.12 o 
 -10   0   4      184.33      212.56     24.36 o 
  -9   0   4       23.42       34.57      8.88 o 
  -8   0   4       47.62       90.29     10.96 o 
  -7   0   4      833.79      836.86     14.36 o 
  -6   0   4      760.20      794.40     14.69 o 
  -5   0   4    12168.13    12811.42    113.80 o 
  -4   0   4     3676.77     4126.40     39.66 o 
  -3   0   4     7974.39     8778.47     74.77 o 
  -2   0   4    39348.71    40372.84    157.59 o 
  -1   0   4    45705.53    46804.61    329.36 o 
   0   0   4     7928.24     8693.45     48.65 o 
   1   0   4    34205.07    35699.38    313.09 o 
   2   0   4     9628.10    10802.34     60.93 o 
   3   0   4     1432.23     1181.80     28.67 o 
   4   0   4     2971.66     3466.76     27.42 o 
   5   0   4     1589.31     1893.60     19.17 o 
   6   0   4     3635.41     3959.64     47.86 o 
   7   0   4       31.27       30.15      5.28 o 
   8   0   4      283.15      280.39     14.66 o 
   9   0   4       63.99       55.95     11.33 o 
 -10   1   4        0.02       12.94      4.36 o 
  -9   1   4      235.14      238.90     11.96 o 
  -8   1   4      413.22      391.03     12.78 o 
  -7   1   4       21.38       66.55      3.41 o 
  -6   1   4      332.55      384.05      8.13 o 
  -5   1   4      145.91      187.49      8.05 o 
  -3   1   4    20076.98    20509.98     75.87 o 
  -2   1   4       57.85       63.96      4.53 o 
  -1   1   4     6818.57     6872.83     30.30 o 
   0   1   4    34364.44    36631.08    228.22 o 
   1   1   4     4433.99     4383.35     36.22 o 
   2   1   4       53.58       85.78      3.13 o 
   3   1   4    15417.26    17321.95     88.72 o 
   4   1   4      124.37       71.39      3.85 o 
   5   1   4      334.04      272.55      7.31 o 
   6   1   4      326.67      303.32     15.04 o 
   7   1   4      258.54      267.98      8.25 o 
   8   1   4      686.26      835.58     20.38 o 
   9   1   4       89.27       77.07      8.41 o 
 -10   2   4        0.55       18.12      5.94 o 
  -9   2   4       23.26       27.76      4.91 o 
  -8   2   4      162.34       95.64      6.07 o 
  -7   2   4      826.83      889.96     17.46 o 
  -6   2   4        9.58       34.83      5.44 o 
  -3   2   4     4344.73     4443.98     20.57 o 
  -2   2   4     1768.70     1691.44     15.24 o 
  -1   2   4     7089.13     7195.48     44.69 o 
   0   2   4       75.38       67.16      4.51 o 
   1   2   4     3317.28     2958.77     38.39 o 
   2   2   4       53.16       63.85      3.31 o 
   3   2   4     2114.67     2021.07     17.78 o 
   4   2   4      498.87      543.22      7.30 o 
   5   2   4      605.50      606.70      8.93 o 
   6   2   4     1641.39     1689.73     17.33 o 
   7   2   4      515.91      487.59     12.20 o 
   8   2   4      735.63      789.67     18.09 o 
   9   2   4       11.93       18.06      3.01 o 
 -10   3   4       21.00       26.45      5.25 o 
  -9   3   4       22.17       20.37      2.87 o 
  -8   3   4      556.78      661.88     24.79 o 
  -7   3   4      816.73      895.19     12.78 o 
  -4   3   4     1167.59     1138.21     11.52 o 
  -3   3   4      167.11      131.09      5.05 o 
  -2   3   4        4.63        0.31      1.62 o 
  -1   3   4        1.46       -2.35      1.57 o 
   0   3   4      277.07      155.18      5.54 o 
   1   3   4     2469.10     2298.84     32.22 o 
   2   3   4      223.97      224.40      7.31 o 
   3   3   4     2895.64     3244.99     17.85 o 
   4   3   4       21.63       23.72      2.51 o 
   5   3   4       57.94       48.85      2.84 o 
   6   3   4        3.97       18.25      4.96 o 
   7   3   4       22.81       25.70      3.05 o 
   8   3   4       37.10       30.20      2.54 o 
   9   3   4       13.56       11.60      2.34 o 
 -10   4   4       51.30       44.21      6.47 o 
  -9   4   4        3.81       11.44      2.58 o 
  -8   4   4       19.29       19.22      3.57 o 
  -7   4   4       31.24       27.74      3.52 o 
  -6   4   4       54.66       47.38      4.13 o 
  -5   4   4      411.23      374.95     10.60 o 
  -4   4   4     3057.74     3309.81     26.79 o 
  -3   4   4     2456.26     2369.37     22.28 o 
  -2   4   4      122.85       91.14      3.27 o 
  -1   4   4       75.13       56.98      2.85 o 
   0   4   4      541.17      504.37      7.98 o 
   1   4   4      187.24      176.20      5.15 o 
   2   4   4        2.54       14.82      2.14 o 
   3   4   4      698.79      688.71      7.90 o 
   4   4   4      656.06      637.16      8.98 o 
   5   4   4      428.97      497.60     11.17 o 
   6   4   4      233.61      233.10      6.98 o 
   7   4   4        2.32       12.31      3.65 o 
   8   4   4       17.38       16.74      3.43 o 
   9   4   4       22.32       16.33      4.70 o 
 -10   5   4       35.70       21.50      4.66 o 
  -9   5   4       11.70       17.21      3.98 o 
  -8   5   4      649.53      103.20     25.74 o 
  -7   5   4      396.91      328.89     35.69 o 
  -6   5   4      289.71      273.39      6.91 o 
  -5   5   4      343.42      347.68      8.19 o 
  -4   5   4      128.27      148.52      4.65 o 
  -3   5   4      705.24      636.13      7.36 o 
  -2   5   4      791.45      778.01      9.66 o 
  -1   5   4     7138.85     7602.18     37.53 o 
   0   5   4     5751.10     6097.12     23.95 o 
   1   5   4       43.43       92.38      7.54 o 
   2   5   4     1567.65     1413.85     14.34 o 
   3   5   4     1013.46      856.40     11.55 o 
   4   5   4      303.11      292.73      7.25 o 
   5   5   4      861.64      929.36      9.99 o 
   6   5   4      341.17      322.77      9.52 o 
   7   5   4      249.62      236.02      8.88 o 
   8   5   4      237.02      229.68     11.06 o 
   9   5   4        4.77       14.01      4.99 o 
 -10   6   4        4.52       12.09      3.76 o 
  -9   6   4        1.92       13.84      4.35 o 
  -8   6   4      672.73      305.04    264.08 o 
  -7   6   4     1017.13     1108.01     21.92 o 
  -6   6   4       65.28       43.46      3.92 o 
  -5   6   4     2725.52     2931.21     23.96 o 
  -4   6   4       74.77       81.57      3.94 o 
  -3   6   4      297.18      278.93      5.81 o 
  -2   6   4      440.50      494.14      7.84 o 
  -1   6   4     4251.45     4412.31     22.22 o 
   0   6   4     1462.85     1617.02     12.69 o 
   1   6   4        4.72       12.43      2.57 o 
   2   6   4      716.07      821.47      9.74 o 
   3   6   4      139.26      191.73      6.40 o 
   4   6   4      302.39      251.31      6.37 o 
   5   6   4      371.32      436.47      8.88 o 
   6   6   4     3232.57     3722.48     38.17 o 
   7   6   4      233.05      231.32      8.13 o 
   8   6   4        3.22       16.10      3.01 o 
   9   6   4       74.56       68.17     10.40 o 
  -9   7   4      156.65      142.21     11.67 o 
  -8   7   4      361.80      177.29     48.10 o 
  -7   7   4     1094.51      865.94    107.22 o 
  -6   7   4      271.33      240.37      8.46 o 
  -5   7   4       37.49       41.85      3.67 o 
  -4   7   4      554.60      470.76      9.79 o 
  -3   7   4      911.21      810.62     11.25 o 
  -2   7   4       15.90       11.03      2.22 o 
  -1   7   4      390.90      363.78      7.33 o 
   0   7   4     1871.46     2333.47     23.93 o 
   1   7   4        0.18       21.43      3.50 o 
   2   7   4      451.84      346.85      9.68 o 
   3   7   4      921.80     1063.85     12.82 o 
   4   7   4      637.96      684.77     12.38 o 
   5   7   4      672.26      570.17     11.55 o 
   6   7   4      244.87      240.02      8.73 o 
   7   7   4       39.22       34.51      4.01 o 
   8   7   4      908.63     1145.80     44.11 o 
  -9   8   4      179.49      157.75     15.98 o 
  -8   8   4      138.88      107.82      8.42 o 
  -7   8   4       38.51       40.22      4.39 o 
  -6   8   4     2220.80     2178.33     32.41 o 
  -5   8   4     2625.21     2694.03     36.65 o 
  -4   8   4      225.83      185.43      5.58 o 
  -3   8   4      283.99      308.04      8.61 o 
  -2   8   4     2149.33     2016.67     21.87 o 
  -1   8   4       40.74       27.61      3.17 o 
   0   8   4     1185.35     1221.36     14.65 o 
   1   8   4      725.60      707.17     11.81 o 
   2   8   4        1.13        8.22      3.05 o 
   3   8   4      858.88      825.92     16.41 o 
   4   8   4      114.94       82.53      6.71 o 
   5   8   4       93.78       72.86      4.41 o 
   6   8   4     1097.07     1358.45     20.15 o 
   7   8   4       58.46       48.13      4.23 o 
   8   8   4       96.72       55.20      5.26 o 
  -9   9   4        0.38       14.54      3.48 o 
  -8   9   4      271.70      249.87     16.08 o 
  -7   9   4      219.72      213.88     12.27 o 
  -6   9   4     1006.74      982.86     22.45 o 
  -5   9   4        5.20       14.66      2.33 o 
  -4   9   4     1260.43     1305.20     15.14 o 
  -3   9   4      236.98      190.15      5.70 o 
  -2   9   4      234.07      261.39      6.84 o 
  -1   9   4       20.95       20.03      2.51 o 
   0   9   4     5023.11     5076.15     62.47 o 
   1   9   4     2126.29     2242.55     26.25 o 
   2   9   4       88.99       82.33      5.66 o 
   3   9   4        8.84       15.12      2.33 o 
   4   9   4      339.24      342.87      8.55 o 
   5   9   4      276.53      271.03      9.70 o 
   6   9   4     1025.45     1085.52     16.37 o 
   7   9   4       20.74       35.84      3.45 o 
   8   9   4      318.20      343.17     25.74 o 
  -9  10   4       22.59       17.68      4.49 o 
  -8  10   4      142.04      116.69      8.09 o 
  -7  10   4      606.95      573.48     27.58 o 
  -6  10   4        8.48        9.09      2.44 o 
  -5  10   4      498.69      460.41     13.60 o 
  -4  10   4       36.32       29.44      2.67 o 
  -3  10   4       10.56       15.19      2.47 o 
  -2  10   4     1574.18     1641.05     14.01 o 
  -1  10   4      155.37      119.70      4.73 o 
   0  10   4      135.31      133.38      4.79 o 
   1  10   4        1.98        8.19      1.51 o 
   2  10   4       11.79       11.81      2.16 o 
   3  10   4        8.85       18.48      2.44 o 
   4  10   4      376.42      370.03     11.63 o 
   5  10   4     1163.94     1368.58     28.79 o 
   6  10   4        8.93       13.13      2.47 o 
   7  10   4       38.20       30.54      3.40 o 
   8  10   4       23.04       21.35      4.32 o 
  -8  11   4      141.81      132.70     11.19 o 
  -7  11   4      302.85      311.46     18.44 o 
  -6  11   4        9.17       22.06      2.72 o 
  -5  11   4      191.71      179.37      8.45 o 
  -4  11   4      172.03      145.16      7.05 o 
  -3  11   4        0.87        6.57      2.32 o 
  -2  11   4      841.92      842.82     13.29 o 
  -1  11   4      400.45      318.85      7.04 o 
   0  11   4      485.41      499.37     10.19 o 
   1  11   4      762.82      887.77     16.14 o 
   2  11   4      190.55      187.57      7.93 o 
   3  11   4     1826.19     1949.23     25.17 o 
   4  11   4      112.29       88.99      7.66 o 
   5  11   4       14.50        9.30      3.16 o 
   6  11   4      185.66      210.16     10.65 o 
   7  11   4       57.60       51.45      6.86 o 
  -8  12   4        5.88       21.11      4.54 o 
  -7  12   4        0.34       11.23      2.22 o 
  -6  12   4       79.02       61.73      5.34 o 
  -5  12   4      239.89      270.05     10.98 o 
  -4  12   4      334.83      320.61     10.02 o 
  -3  12   4      559.65      554.57     15.85 o 
  -2  12   4      104.20      107.49      5.42 o 
  -1  12   4      833.80      906.17     20.81 o 
   0  12   4      152.17      134.92      5.82 o 
   1  12   4      832.80      872.92     16.66 o 
   2  12   4      761.36      793.92     16.25 o 
   3  12   4      117.67      115.71      7.42 o 
   4  12   4      606.58      652.58     17.15 o 
   5  12   4       41.65       41.40      4.92 o 
   6  12   4       46.82       41.41      5.87 o 
   7  12   4       23.51       19.73      3.21 o 
  -7  13   4       30.91       23.62      3.85 o 
  -6  13   4      374.27      354.29     17.63 o 
  -5  13   4        6.09       15.54      2.64 o 
  -4  13   4      377.26      369.61     13.82 o 
  -3  13   4     1312.08     1414.52     21.42 o 
  -2  13   4      484.80      565.91     16.26 o 
  -1  13   4      143.16      117.85      6.18 o 
   0  13   4     1277.43     1412.47     28.46 o 
   1  13   4      541.44      536.65     20.25 o 
   2  13   4       26.39       14.95      4.83 o 
   3  13   4      501.49      487.60     23.36 o 
   4  13   4       89.33       74.56      6.74 o 
   5  13   4       20.22       22.47      3.55 o 
   6  13   4       14.36       14.17      3.40 o 
  -7  14   4        4.16       15.47      3.84 o 
  -6  14   4       57.00       36.58      4.69 o 
  -5  14   4      465.52      526.74     22.14 o 
  -4  14   4        5.76       13.36      3.88 o 
  -3  14   4        0.07       14.28      2.22 o 
  -2  14   4      324.86      371.48     11.07 o 
  -1  14   4      614.92      707.30     16.94 o 
   0  14   4       18.08       15.12      4.13 o 
   1  14   4      771.79      767.48     32.67 o 
   2  14   4      106.43       46.79      9.32 o 
   3  14   4      478.29      472.95     26.40 o 
   4  14   4      218.30      160.60     10.36 o 
   5  14   4       40.09       33.04      4.10 o 
   6  14   4        9.96       18.99      3.24 o 
  -6  15   4       76.29       54.73      5.84 o 
  -5  15   4      136.88      140.29      8.95 o 
  -4  15   4      211.05      205.74     13.05 o 
  -3  15   4      177.53      182.73      8.66 o 
  -2  15   4       96.54       91.12      5.73 o 
  -1  15   4        3.37        7.84      2.10 o 
   0  15   4      399.25      439.07     21.61 o 
   1  15   4      603.69      616.39     33.62 o 
   2  15   4      310.45      293.36     32.87 o 
   3  15   4       12.02       12.72      7.32 o 
   4  15   4       47.57       41.03      5.20 o 
   5  15   4       15.65       19.23      5.20 o 
  -5  16   4       44.31       27.20      3.79 o 
  -4  16   4       48.71       29.73      3.37 o 
  -3  16   4      115.63       66.52      8.04 o 
  -2  16   4      221.59      192.50      9.07 o 
  -1  16   4      110.45       89.08      7.04 o 
   0  16   4       29.57       17.00      2.94 o 
   1  16   4       32.65       19.71      2.42 o 
   2  16   4       64.94       72.20     17.76 o 
   3  16   4      111.28       96.06     15.22 o 
   4  16   4      101.07       82.95     11.52 o 
   5  16   4       78.94       72.29      8.68 o 
  -4  17   4       50.29       46.06      6.65 o 
  -3  17   4        4.75       13.23      2.88 o 
  -2  17   4       59.67       48.22      5.26 o 
  -1  17   4       36.04       23.59      2.63 o 
   0  17   4       35.92       27.04      4.73 o 
   1  17   4      215.66      214.37     23.58 o 
   2  17   4       25.68       11.06      6.54 o 
   3  17   4        4.45        8.03      6.95 o 
   4  17   4       14.52       18.55      5.42 o 
  -3  18   4        2.19       10.13      7.15 o 
  -2  18   4       25.94       25.60      5.08 o 
  -1  18   4        0.22       13.13      4.09 o 
   0  18   4      131.77      133.89     11.73 o 
   1  18   4        1.83       11.56      3.59 o 
   2  18   4        3.38       14.32      5.67 o 
   0  19   4        5.28       14.00      4.93 o 
 -10   1   5       13.95       22.42      5.20 o 
  -9   1   5       84.82       64.01      5.63 o 
  -8   1   5       19.25       41.94      7.38 o 
  -7   1   5      993.73     1051.31     12.92 o 
  -6   1   5      852.23      795.15     12.21 o 
  -5   1   5       16.88       32.45      4.02 o 
  -3   1   5      707.00      658.85      8.76 o 
  -2   1   5       92.91      102.01      3.91 o 
  -1   1   5     4352.98     4166.12     26.84 o 
   0   1   5       24.04       19.44      2.30 o 
   1   1   5     4377.22     4809.03     27.74 o 
   2   1   5     1407.84     1537.96     13.21 o 
   3   1   5       31.54       20.65      3.55 o 
   4   1   5      605.30      628.12      8.70 o 
   5   1   5      534.30      577.75      9.66 o 
   6   1   5        0.35       14.02      2.64 o 
   7   1   5      190.60      138.07      6.14 o 
   8   1   5       35.87       39.23      4.14 o 
   9   1   5       18.00       17.80      2.95 o 
 -10   2   5        0.29       12.33      4.74 o 
  -9   2   5      152.63      162.28      8.44 o 
  -8   2   5     1681.59     1833.18     29.90 o 
  -7   2   5       15.82       55.57      4.94 o 
  -6   2   5       14.83       44.00      5.94 o 
  -4   2   5       81.48       49.48      3.90 o 
  -3   2   5     5261.66     6146.63     21.14 o 
  -2   2   5      359.31      396.53      6.04 o 
  -1   2   5      985.09      857.72     10.42 o 
   0   2   5     6331.02     6606.11     55.61 o 
   1   2   5       23.45        5.79      2.09 o 
   2   2   5     4767.08     5102.21     54.20 o 
   3   2   5     3236.24     3461.92     19.02 o 
   4   2   5      422.46      489.79      7.01 o 
   5   2   5      545.48      482.35      9.98 o 
   6   2   5     1278.63     1391.69     14.83 o 
   7   2   5      514.98      559.04     12.53 o 
   8   2   5       15.42       25.91      4.07 o 
   9   2   5        0.32       14.55      2.67 o 
 -10   3   5       57.40       48.22      6.84 o 
  -9   3   5       67.04       53.55      5.27 o 
  -8   3   5      142.91      155.38      8.64 o 
  -7   3   5     1086.97      888.92    118.80 o 
  -6   3   5      612.18      298.90    177.48 o 
  -5   3   5      894.22     1081.13    203.88 o 
  -4   3   5       99.59      121.26      4.52 o 
  -3   3   5      159.95      141.44      4.63 o 
  -2   3   5        4.61       39.37      2.86 o 
  -1   3   5        0.89       10.32      1.97 o 
   0   3   5     1478.69     1270.31     17.29 o 
   1   3   5      506.03      357.81      9.36 o 
   2   3   5       34.09        9.44      2.07 o 
   3   3   5      577.82      496.73      6.15 o 
   4   3   5      425.02      379.79      6.59 o 
   5   3   5      101.92       81.82      3.45 o 
   6   3   5       89.40       96.79      4.64 o 
   7   3   5      355.48      303.14     10.17 o 
   8   3   5      514.62      602.30     19.70 o 
   9   3   5       99.24       78.02      9.69 o 
 -10   4   5      161.41      200.57     14.25 o 
  -9   4   5       15.76       16.15      2.92 o 
  -8   4   5      718.49      251.46    169.80 o 
  -7   4   5       55.35       57.97      5.67 o 
  -6   4   5      925.39     1055.24     75.69 o 
  -5   4   5     1024.35     1004.79     17.80 o 
  -4   4   5       97.41      130.08      4.92 o 
  -3   4   5     2347.46     2475.74     20.24 o 
  -2   4   5       76.56       22.96      2.07 o 
  -1   4   5     1444.37     1401.72     12.40 o 
   0   4   5     2793.79     2292.24     28.33 o 
   1   4   5      261.99      281.17      9.17 o 
   2   4   5     2172.99     2145.44     20.18 o 
   3   4   5      177.72      173.50      5.29 o 
   4   4   5      423.69      375.94      6.49 o 
   5   4   5      269.42      236.57      5.96 o 
   6   4   5     2020.57     2495.39     25.75 o 
   7   4   5      318.79      290.84     10.13 o 
   8   4   5       23.72       29.99      2.99 o 
   9   4   5       84.42       63.54      5.61 o 
 -10   5   5      365.33      376.27     24.15 o 
  -9   5   5       41.72       27.43      7.01 o 
  -8   5   5      182.72      123.99     22.85 o 
  -7   5   5      363.44      308.57     13.28 o 
  -6   5   5     2059.01     2080.11     22.04 o 
  -5   5   5     4053.01     4143.18     42.01 o 
  -4   5   5      198.04      229.57      6.57 o 
  -3   5   5       29.29       39.82      2.29 o 
  -2   5   5     5856.52     5995.89     29.18 o 
  -1   5   5     6723.60     7320.55     36.57 o 
   0   5   5     4029.16     3636.96     27.17 o 
   1   5   5      115.57       89.47      5.07 o 
   2   5   5      211.51      130.13      5.24 o 
   3   5   5      850.42      843.21     11.16 o 
   4   5   5        0.50       15.33      2.11 o 
   5   5   5      136.60      117.74      5.24 o 
   6   5   5       56.40       34.09      3.82 o 
   7   5   5        1.43       17.14      3.26 o 
   8   5   5      545.27      602.25     21.95 o 
   9   5   5       87.29       77.74     10.28 o 
 -10   6   5       25.00       23.14      3.34 o 
  -9   6   5        0.29       14.45      2.58 o 
  -8   6   5      363.37      224.82     34.27 o 
  -7   6   5      321.07      283.52     17.27 o 
  -6   6   5       35.91       38.27      3.21 o 
  -5   6   5       33.17       17.44      2.36 o 
  -4   6   5     1776.64     1788.92     14.66 o 
  -3   6   5     1974.41     2320.52     16.55 o 
  -2   6   5      130.90       82.37      3.90 o 
  -1   6   5      621.25      633.97      9.04 o 
   0   6   5     1951.00     1936.21     20.91 o 
   1   6   5      119.62      135.42      7.03 o 
   2   6   5       49.69       53.47      3.66 o 
   3   6   5      445.43      446.51      7.75 o 
   4   6   5       38.88       39.74      3.11 o 
   5   6   5      279.44      247.99      6.87 o 
   6   6   5      193.91      218.81      8.25 o 
   7   6   5      247.94      273.16     10.65 o 
   8   6   5        5.08       13.48      2.21 o 
  -9   7   5       16.34       19.13      3.38 o 
  -8   7   5        2.34        9.50      3.21 o 
  -7   7   5        3.86       15.34      4.12 o 
  -6   7   5      112.51      105.27      5.12 o 
  -5   7   5      684.01      767.15     13.31 o 
  -4   7   5      113.64       84.51      5.83 o 
  -3   7   5       31.92       20.58      2.12 o 
  -2   7   5      629.88      686.09      9.72 o 
  -1   7   5      167.39      275.99      6.93 o 
   0   7   5     5853.56     6500.49     41.34 o 
   1   7   5      309.87      374.73      9.74 o 
   2   7   5      217.47      185.50      6.09 o 
   3   7   5      479.53      495.17      8.91 o 
   4   7   5       20.37       21.75      2.77 o 
   5   7   5        2.17       14.81      2.53 o 
   6   7   5      210.36      183.54      8.16 o 
   7   7   5       54.25       44.76      3.66 o 
   8   7   5        9.53       15.15      3.10 o 
  -9   8   5       24.91       17.09      4.01 o 
  -8   8   5       35.45       16.55      2.55 o 
  -7   8   5       57.89       38.22      4.37 o 
  -6   8   5      164.19      107.84      5.67 o 
  -5   8   5      287.34      284.22      8.29 o 
  -4   8   5       19.82       17.73      2.13 o 
  -3   8   5       44.52       49.40      3.82 o 
  -2   8   5       39.91       52.58      3.36 o 
  -1   8   5     2183.03     2155.48     20.34 o 
   0   8   5       69.15       27.83      2.56 o 
   1   8   5      255.37      240.46      9.94 o 
   2   8   5      235.17      171.33      5.67 o 
   3   8   5      179.66      176.20      7.97 o 
   4   8   5       55.76       48.52      3.09 o 
   5   8   5      325.68      307.54      9.57 o 
   6   8   5       51.63       37.06      3.38 o 
   7   8   5       18.17       16.04      2.71 o 
   8   8   5       68.84       43.36      6.40 o 
  -9   9   5       17.51       25.34      5.38 o 
  -8   9   5      159.07      159.47     11.52 o 
  -7   9   5      189.25      202.08     12.25 o 
  -6   9   5      482.71      442.32     12.61 o 
  -5   9   5       32.96       37.76      3.71 o 
  -4   9   5      271.34      294.97     10.27 o 
  -3   9   5      845.71      821.13     13.17 o 
  -2   9   5      324.92      326.33      6.90 o 
  -1   9   5      383.74      405.16      9.83 o 
   0   9   5      531.55      496.12      8.67 o 
   1   9   5     1254.28     1284.76     19.10 o 
   2   9   5      406.26      387.78      9.99 o 
   3   9   5      114.36      104.34      5.40 o 
   4   9   5       17.16       21.83      3.37 o 
   5   9   5       55.37       39.65      4.09 o 
   6   9   5        1.58        8.57      2.13 o 
   7   9   5      105.34      104.19      7.06 o 
   8   9   5       20.51       18.22      3.24 o 
  -9  10   5      177.06      159.14     25.81 o 
  -8  10   5      162.22      152.90     11.55 o 
  -7  10   5      123.02      134.29      8.92 o 
  -6  10   5       75.44       52.22      4.12 o 
  -5  10   5     1197.02     1312.26     20.58 o 
  -4  10   5     1065.76     1169.69     15.08 o 
  -3  10   5       23.47       26.57      3.25 o 
  -2  10   5      554.72      583.34     11.33 o 
  -1  10   5      177.27      189.63      6.37 o 
   0  10   5     4540.14     4994.21     57.59 o 
   1  10   5       36.62       37.73      2.60 o 
   2  10   5      908.89      919.09     16.20 o 
   3  10   5        0.54       17.53      2.89 o 
   4  10   5        9.80       12.75      4.07 o 
   5  10   5       92.92       78.36      6.57 o 
   6  10   5      331.67      381.83     14.45 o 
   7  10   5       88.27       64.59      5.70 o 
  -8  11   5       13.32       23.14      5.31 o 
  -7  11   5      303.58      347.06     16.84 o 
  -6  11   5      550.48      608.21     12.49 o 
  -5  11   5       30.04       21.50      2.61 o 
  -4  11   5      452.56      460.40     13.28 o 
  -3  11   5       64.85       64.69      3.84 o 
  -2  11   5     2204.63     2432.49     26.59 o 
  -1  11   5      209.44      195.25      7.33 o 
   0  11   5     2438.44     2722.33     27.99 o 
   1  11   5       29.80       29.95      2.59 o 
   2  11   5      150.12      144.04      7.35 o 
   3  11   5        6.59       20.58      4.33 o 
   4  11   5      897.43     1059.73     22.62 o 
   5  11   5        6.15        9.22      3.69 o 
   6  11   5       25.91       34.68      3.59 o 
   7  11   5      170.36      176.70     14.13 o 
  -8  12   5       79.15       65.08     10.24 o 
  -7  12   5      112.04      113.74      9.50 o 
  -6  12   5       67.86       49.00      3.69 o 
  -5  12   5        2.31        9.88      2.21 o 
  -4  12   5     1335.71     1395.14     24.57 o 
  -3  12   5      630.96      590.67     17.87 o 
  -2  12   5      683.14      646.03     14.42 o 
  -1  12   5      236.30      187.81      7.97 o 
   0  12   5      703.92      751.47     15.37 o 
   1  12   5       62.09       59.28      4.34 o 
   2  12   5     2341.61     2641.88     37.01 o 
   3  12   5      506.54      476.06     20.33 o 
   4  12   5      196.41      102.96      8.48 o 
   5  12   5      270.66      370.01     14.36 o 
   6  12   5      778.93      892.42     38.15 o 
   7  12   5       20.64       23.98      5.04 o 
  -7  13   5       87.77       85.78      9.33 o 
  -6  13   5      142.27      145.83      8.66 o 
  -5  13   5       12.93       11.51      2.48 o 
  -4  13   5     1517.49     1594.52     23.58 o 
  -3  13   5        7.04       11.90      2.98 o 
  -2  13   5     2297.23     2222.59     25.81 o 
  -1  13   5     1561.52     1756.96     26.41 o 
   0  13   5     2169.38     2327.93     39.18 o 
   1  13   5      440.15      420.43     15.37 o 
   2  13   5       65.95       60.28      6.13 o 
   3  13   5      878.81      902.20     42.63 o 
   4  13   5      426.45      407.19     21.67 o 
   5  13   5       16.58        6.69      3.69 o 
   6  13   5       28.86       15.76      4.81 o 
  -7  14   5       25.25       21.48      4.73 o 
  -6  14   5      146.22      140.22     10.08 o 
  -5  14   5       33.85       31.83      3.36 o 
  -4  14   5       67.94       54.26      4.69 o 
  -3  14   5        3.82        8.07      2.00 o 
  -2  14   5      198.01      196.01      8.48 o 
  -1  14   5      264.14      244.74     12.31 o 
   0  14   5      146.88      112.76      7.70 o 
   1  14   5      689.97      714.96     29.33 o 
   2  14   5       29.41       15.34      7.13 o 
   3  14   5       78.10       45.59      4.88 o 
   4  14   5       10.40       11.54      3.62 o 
   5  14   5      469.35      533.28     29.10 o 
   6  14   5       13.94       24.36      4.41 o 
  -6  15   5        4.28       14.02      3.02 o 
  -5  15   5       63.88       48.81      5.24 o 
  -4  15   5       71.46       58.63      5.68 o 
  -3  15   5       29.80       22.57      3.58 o 
  -2  15   5       26.47       24.73      4.10 o 
  -1  15   5      259.05      300.35     13.81 o 
   0  15   5        1.90        9.92      3.01 o 
   1  15   5      621.94      629.38     45.22 o 
   2  15   5        0.17        5.56      4.14 o 
   3  15   5      558.17      660.67     62.44 o 
   4  15   5        0.81        9.37      3.41 o 
   5  15   5       59.37       33.15      5.68 o 
  -5  16   5       15.04       23.05      4.24 o 
  -4  16   5      212.73      223.46     15.05 o 
  -3  16   5      586.61      637.95     29.77 o 
  -2  16   5      183.08      177.99     11.35 o 
  -1  16   5       24.75       13.31      3.13 o 
   0  16   5       37.21       24.11      3.46 o 
   1  16   5      224.33      223.78     17.12 o 
   2  16   5      118.95       85.97     17.76 o 
   3  16   5        1.52        5.87      2.54 o 
   4  16   5       24.91       28.55      6.48 o 
  -4  17   5       43.42       27.86      6.42 o 
  -3  17   5      102.69      104.86     10.51 o 
  -2  17   5      651.38      690.30     34.24 o 
  -1  17   5        5.27        5.34      1.98 o 
   0  17   5      139.41      109.74     10.83 o 
   1  17   5        0.47        6.95      4.29 o 
   2  17   5        0.76       19.94      6.76 o 
   3  17   5      164.00      203.44     24.40 o 
  -3  18   5       17.37       22.52      5.17 o 
  -2  18   5        6.68       11.35      5.08 o 
  -1  18   5        2.50        9.46      3.78 o 
   0  18   5       91.05       93.26     10.17 o 
   1  18   5       15.24       17.98      3.98 o 
   2  18   5        7.99       25.39      5.60 o 
 -10   0   6        0.36       19.10      8.69 o 
  -9   0   6      109.45       90.95     15.88 o 
  -8   0   6     1199.35     1304.45     35.96 o 
  -7   0   6        0.60       21.25      3.76 o 
  -6   0   6      832.69     1092.96     16.88 o 
  -5   0   6      213.66      345.70     12.67 o 
  -4   0   6     3196.61     3363.89     27.76 o 
  -3   0   6     5922.12     6019.22     41.10 o 
  -2   0   6       17.79       34.12      2.76 o 
  -1   0   6    18078.94    18172.83    141.81 o 
   0   0   6     1849.72     1708.05     17.40 o 
   1   0   6    10857.88    12639.67     54.94 o 
   2   0   6      904.71     1380.65     23.22 o 
   3   0   6     1481.44     1689.17     28.87 o 
   4   0   6      555.77      445.39     10.03 o 
   5   0   6     1934.47     2061.80     25.98 o 
   6   0   6      864.43     1194.20     20.17 o 
   7   0   6     1313.72     1393.78     26.15 o 
   8   0   6        1.83       27.87      3.64 o 
   9   0   6       39.23       37.11      7.54 o 
 -10   1   6      783.79     1047.36     57.43 o 
  -9   1   6       45.16       24.41      5.65 o 
  -8   1   6      186.02      224.20     17.42 o 
  -7   1   6        9.39       13.61      2.93 o 
  -6   1   6     1778.06     1927.48     18.96 o 
  -5   1   6        0.02       10.65      4.71 o 
  -4   1   6     1874.46     2228.90     13.15 o 
  -3   1   6     1596.55     1790.01     17.02 o 
  -2   1   6      136.02       44.34      2.49 o 
  -1   1   6     3041.02     2949.72     19.57 o 
   0   1   6     2236.26     2150.49     22.79 o 
   1   1   6      644.55      534.77      8.48 o 
   2   1   6      189.97       90.24      3.86 o 
   3   1   6     7944.52     8755.72     64.98 o 
   4   1   6       13.96       13.46      2.33 o 
   5   1   6     1100.14     1081.96     11.16 o 
   6   1   6       76.59       58.32      5.24 o 
   7   1   6       21.72       53.92      9.06 o 
   8   1   6      420.06      476.91     16.92 o 
   9   1   6       59.94       38.39      4.27 o 
 -10   2   6        3.08       12.25      4.83 o 
  -9   2   6       17.11       22.68      4.87 o 
  -8   2   6      726.25      800.02     30.43 o 
  -7   2   6       36.03       35.18      3.23 o 
  -6   2   6      288.53      346.82      9.75 o 
  -5   2   6       57.92       65.81      4.10 o 
  -4   2   6     4213.19     4407.21     22.02 o 
  -3   2   6      383.48      353.49      6.40 o 
  -2   2   6      630.16      569.71      7.36 o 
  -1   2   6     1380.67     1376.64     10.01 o 
   0   2   6     2139.07     1876.91     18.94 o 
   1   2   6     1201.86     1210.14     12.67 o 
   2   2   6       76.77       65.90      3.64 o 
   3   2   6     2486.68     2630.44     22.97 o 
   4   2   6      738.14      757.30     10.61 o 
   5   2   6      881.18     1001.68     11.83 o 
   6   2   6      711.61      791.35      9.91 o 
   7   2   6      881.74     1057.14     14.61 o 
   8   2   6      200.44      203.31      9.78 o 
   9   2   6        3.57       21.53      3.19 o 
 -10   3   6        0.32        3.75      5.05 o 
  -9   3   6       39.43       33.80      5.50 o 
  -8   3   6      851.29      953.10     25.27 o 
  -7   3   6        0.92       15.51      3.06 o 
  -5   3   6      476.65      510.19     47.65 o 
  -4   3   6      177.56      171.10      6.66 o 
  -3   3   6      153.27      199.50      4.57 o 
  -2   3   6      699.39      580.97      7.68 o 
  -1   3   6      824.04      991.79      9.43 o 
   0   3   6      687.08      857.65     14.51 o 
   1   3   6      273.11      310.52      6.86 o 
   2   3   6     2397.11     2374.62     28.19 o 
   3   3   6        9.79       12.01      2.35 o 
   4   3   6       56.10       46.59      3.65 o 
   5   3   6      122.14      101.24      5.76 o 
   6   3   6      304.10      371.05     10.92 o 
   7   3   6        7.39       22.15      3.11 o 
   8   3   6       89.35       65.36      4.74 o 
   9   3   6      145.51      138.99     13.39 o 
 -10   4   6       70.84       76.63     10.50 o 
  -9   4   6        0.66        4.55      3.27 o 
  -8   4   6       84.64       58.56      6.62 o 
  -7   4   6        0.42       15.14      2.83 o 
  -6   4   6       18.86       22.92      3.75 o 
  -5   4   6      199.42      145.64      5.57 o 
  -4   4   6        2.64        8.39      1.78 o 
  -3   4   6     1729.89     1676.90     15.75 o 
  -2   4   6       62.92       59.94      4.27 o 
  -1   4   6        0.13        3.95      1.46 o 
   0   4   6       29.92       68.51      6.37 o 
   1   4   6     1477.59     1513.79     21.07 o 
   2   4   6      202.47      231.65      6.03 o 
   3   4   6      272.29      257.47      8.75 o 
   4   4   6      300.62      313.62      6.41 o 
   5   4   6      188.81      180.78      6.33 o 
   6   4   6        0.05        8.13      3.23 o 
   7   4   6       71.78       74.38      4.56 o 
   8   4   6        3.41       18.48      2.81 o 
   9   4   6      150.69      140.07      9.79 o 
 -10   5   6      345.80      421.05     32.01 o 
  -9   5   6        0.20        9.68      2.78 o 
  -8   5   6        8.75       15.92      2.83 o 
  -7   5   6       34.27       17.64      4.98 o 
  -6   5   6      278.06      260.12      8.13 o 
  -5   5   6      150.91      126.34      4.87 o 
  -4   5   6      268.39      324.14      8.61 o 
  -3   5   6        8.68       18.33      2.66 o 
  -2   5   6       36.98       17.76      2.81 o 
  -1   5   6    10665.50    11999.51     59.94 o 
   0   5   6      956.02     1007.62     13.37 o 
   1   5   6      244.26      222.87      7.60 o 
   2   5   6      931.16     1035.32     14.88 o 
   3   5   6        0.11        4.46      2.16 o 
   4   5   6       19.27       26.33      3.76 o 
   5   5   6        2.03        9.30      2.26 o 
   6   5   6       68.43       64.79      4.69 o 
   7   5   6       11.69       19.41      2.74 o 
   8   5   6        1.19       16.99      3.71 o 
  -9   6   6       11.18       16.15      2.64 o 
  -8   6   6       14.80       13.69      2.80 o 
  -7   6   6       27.32       15.77      3.05 o 
  -6   6   6        0.63       11.67      2.88 o 
  -5   6   6      452.28      424.91      8.65 o 
  -4   6   6     1467.80     1385.39     13.40 o 
  -3   6   6       35.39       44.08      2.71 o 
  -2   6   6        3.54        7.41      2.06 o 
  -1   6   6     5212.97     5858.91     53.56 o 
   0   6   6    25592.54    26734.11    460.77 o 
   1   6   6       31.31       18.54      2.63 o 
   2   6   6     3450.27     3579.20     25.57 o 
   3   6   6      126.21      140.03      5.29 o 
   4   6   6      510.81      584.65     11.18 o 
   5   6   6      873.24     1013.41     12.51 o 
   6   6   6      971.54     1118.59     18.33 o 
   7   6   6       42.75       46.92      3.52 o 
   8   6   6        1.85        7.64      2.98 o 
  -9   7   6       29.55       25.29      4.13 o 
  -8   7   6       24.50       16.58      3.36 o 
  -7   7   6        7.43       10.65      2.58 o 
  -6   7   6      948.07      951.39     21.67 o 
  -5   7   6      139.75      110.49      5.26 o 
  -4   7   6      148.99      191.40      5.83 o 
  -3   7   6     3473.44     3796.51     30.24 o 
  -2   7   6     1540.91     1482.53     11.18 o 
  -1   7   6     2077.74     2239.98     14.21 o 
   0   7   6      291.04      300.16      8.07 o 
   1   7   6     1233.37     1246.15     17.70 o 
   2   7   6     5105.95     5462.35     44.02 o 
   3   7   6       57.03       77.06      4.20 o 
   4   7   6     2100.20     2348.44     24.42 o 
   5   7   6      290.25      267.74      9.45 o 
   6   7   6       25.79       33.97      3.74 o 
   7   7   6      193.06      202.43     10.41 o 
   8   7   6      168.49      169.39     10.52 o 
  -9   8   6       23.80       20.52      4.54 o 
  -8   8   6      639.92       73.87    149.88 o 
  -7   8   6      186.03      205.69     10.66 o 
  -6   8   6      739.40      768.34     21.62 o 
  -5   8   6     1245.84     1310.88     18.27 o 
  -4   8   6      838.96      774.00     12.09 o 
  -3   8   6       51.52       67.56      4.41 o 
  -2   8   6     3391.24     3912.27     44.38 o 
  -1   8   6     4893.66     5301.46     62.29 o 
   0   8   6     2544.11     2395.08     20.74 o 
   1   8   6       18.04        9.20      1.75 o 
   2   8   6     1803.44     1870.57     23.25 o 
   3   8   6      192.14      217.41      8.78 o 
   4   8   6       25.41       34.33      4.71 o 
   5   8   6      108.23       95.28      4.56 o 
   6   8   6      492.66      538.30     14.55 o 
   7   8   6        6.95       11.55      2.23 o 
   8   8   6       33.51       25.70      4.72 o 
  -9   9   6       23.15       24.32      8.01 o 
  -8   9   6      864.67      957.54     42.31 o 
  -7   9   6      215.26      212.71     10.99 o 
  -6   9   6     2470.51     2766.69     42.68 o 
  -5   9   6      705.20      755.60     13.76 o 
  -4   9   6      147.69      171.04      7.13 o 
  -3   9   6      866.57      822.29     12.54 o 
  -2   9   6      240.76      212.31      5.89 o 
  -1   9   6      869.98     1005.13     13.69 o 
   0   9   6      244.72      281.67     10.34 o 
   1   9   6     1489.61     1632.64     21.42 o 
   2   9   6     1044.58     1067.97     20.01 o 
   3   9   6       23.90       25.88      3.42 o 
   4   9   6      709.68      771.02     18.28 o 
   5   9   6      210.03      210.47     10.06 o 
   6   9   6      130.49      106.73      6.81 o 
   7   9   6      391.96      372.97     17.46 o 
   8   9   6       15.37       15.80      2.96 o 
  -8  10   6      380.06      436.89     24.00 o 
  -7  10   6       40.88       41.01      4.61 o 
  -6  10   6      279.61      240.47     13.14 o 
  -5  10   6       21.92       22.38      3.00 o 
  -4  10   6        6.14       10.32      2.13 o 
  -3  10   6      478.22      480.20     11.03 o 
  -2  10   6       64.85       83.60      3.98 o 
  -1  10   6       46.71       31.48      2.58 o 
   0  10   6        0.93       10.46      2.04 o 
   1  10   6       32.35       37.04      3.11 o 
   2  10   6       13.41       15.69      2.84 o 
   3  10   6      486.98      530.65     14.20 o 
   4  10   6      279.46      300.91     12.71 o 
   5  10   6        5.43       13.34      2.86 o 
   6  10   6      320.68      355.63     15.39 o 
   7  10   6        0.23        8.44      2.63 o 
  -8  11   6       34.24       42.74      9.47 o 
  -7  11   6      333.31      335.25     18.79 o 
  -6  11   6      434.45      386.01     17.31 o 
  -5  11   6      315.92      248.67     10.67 o 
  -4  11   6      470.42      416.60     13.34 o 
  -3  11   6      500.43      518.04     12.67 o 
  -2  11   6       20.46       31.52      2.64 o 
  -1  11   6      490.27      586.02     13.58 o 
   0  11   6        0.09       13.46      3.08 o 
   1  11   6      132.70      132.33      5.79 o 
   2  11   6      893.75      984.47     17.12 o 
   3  11   6        0.92        4.65      3.89 o 
   4  11   6      129.90      117.76      7.94 o 
   5  11   6        2.64        7.41      2.53 o 
   6  11   6       90.15       62.00      8.59 o 
   7  11   6       34.91       29.44      6.21 o 
  -8  12   6      150.25      149.24     12.97 o 
  -7  12   6        8.70       11.56      4.45 o 
  -6  12   6       46.69       36.50      5.58 o 
  -5  12   6       64.45       42.86      5.05 o 
  -4  12   6      165.27      195.99      8.78 o 
  -3  12   6      980.91     1083.86     15.81 o 
  -2  12   6       64.23       60.35      4.25 o 
  -1  12   6       51.08       58.16      3.68 o 
   0  12   6        7.26       22.13      2.94 o 
   1  12   6        0.49       13.79      1.52 o 
   2  12   6        2.76        9.88      2.58 o 
   3  12   6      229.03      181.58     11.42 o 
   4  12   6       76.52       65.84      6.67 o 
   5  12   6      102.90       93.69      7.24 o 
   6  12   6        0.46       11.03      3.39 o 
  -7  13   6       69.80       48.43      4.93 o 
  -6  13   6      677.00      749.44     29.91 o 
  -5  13   6       25.43       30.15      4.64 o 
  -4  13   6       88.11       78.50      5.41 o 
  -3  13   6       16.11       21.19      3.80 o 
  -2  13   6      201.41      205.00      9.06 o 
  -1  13   6      149.26      134.76      8.35 o 
   0  13   6      205.79      199.11     12.78 o 
   1  13   6      165.96      102.09      7.00 o 
   2  13   6        4.06       11.79      5.51 o 
   3  13   6       15.40        8.57      3.37 o 
   4  13   6      191.40      206.89     12.28 o 
   5  13   6       40.87       34.32      3.88 o 
   6  13   6        1.37        9.31      3.20 o 
  -7  14   6       27.14       25.37      4.61 o 
  -6  14   6       16.68       19.55      6.67 o 
  -5  14   6      116.10       97.93      7.69 o 
  -4  14   6       13.01       21.75      3.19 o 
  -3  14   6      358.04      377.40     17.07 o 
  -2  14   6        6.25       10.64      2.83 o 
  -1  14   6       10.68       18.66      2.79 o 
   0  14   6      181.18      182.00      8.97 o 
   1  14   6        2.41       10.85      2.13 o 
   2  14   6      400.31      396.20     21.91 o 
   3  14   6      135.53      129.89      9.77 o 
   4  14   6      146.92      144.96     13.52 o 
   5  14   6        0.81       12.40      3.50 o 
  -6  15   6      399.97      370.08     26.98 o 
  -5  15   6       57.22       50.40      5.11 o 
  -4  15   6        0.98        7.47      3.42 o 
  -3  15   6       77.97       61.79      6.68 o 
  -2  15   6       15.61       16.39      2.71 o 
  -1  15   6        4.54        9.17      2.76 o 
   0  15   6        1.46        8.05      2.49 o 
   1  15   6      429.63      450.50     28.32 o 
   2  15   6      793.25      806.08     53.71 o 
   3  15   6       11.93        9.67      3.39 o 
   4  15   6      180.20      167.89     20.18 o 
   5  15   6      232.47      260.32     19.61 o 
  -5  16   6       17.74       14.68      4.92 o 
  -4  16   6      100.47       95.40      9.06 o 
  -3  16   6      358.69      338.34     21.17 o 
  -2  16   6        0.64       10.15      3.02 o 
  -1  16   6       77.36       57.48      7.07 o 
   0  16   6      252.48      288.75     18.22 o 
   1  16   6       41.58       38.10      6.39 o 
   2  16   6      389.94      333.05     34.04 o 
   3  16   6       23.54       24.16      6.12 o 
   4  16   6       36.51       35.66      6.04 o 
  -4  17   6       25.68       19.41      5.14 o 
  -3  17   6       14.18       14.31      7.84 o 
  -2  17   6       41.01       44.56      5.24 o 
  -1  17   6      241.71      270.21     17.77 o 
   0  17   6        0.60       10.56      2.32 o 
   1  17   6       76.78       84.65      8.52 o 
   2  17   6       45.43       42.85      7.11 o 
   3  17   6       97.02       86.99     14.09 o 
  -3  18   6       41.14       32.38      5.11 o 
  -2  18   6      400.49      432.84     36.07 o 
  -1  18   6       52.34       38.34      5.51 o 
   0  18   6        5.62       11.51      4.42 o 
   1  18   6       37.93       25.41      6.00 o 
 -10   1   7       26.06       41.10      6.79 o 
  -9   1   7        0.97        9.47      2.36 o 
  -8   1   7       43.17       36.02      5.74 o 
  -7   1   7       44.14       52.37      8.71 o 
  -6   1   7      667.32      710.34     14.49 o 
  -3   1   7       40.21       64.02      3.27 o 
  -2   1   7      236.54      202.32      4.66 o 
  -1   1   7      465.02      396.00      5.67 o 
   0   1   7       36.40       26.83      3.44 o 
   1   1   7      343.44      298.15      6.18 o 
   2   1   7       24.49       18.92      3.08 o 
   3   1   7      102.86      114.74      5.76 o 
   4   1   7       39.25       23.62      2.93 o 
   5   1   7      374.75      358.13      7.66 o 
   6   1   7       16.77       11.58      2.45 o 
   7   1   7       10.92       30.52      4.12 o 
   8   1   7       11.00       14.72      2.99 o 
 -10   2   7      395.34      441.77     27.63 o 
  -9   2   7        2.44       18.78      3.46 o 
  -8   2   7        1.30       15.65      4.19 o 
  -7   2   7     2031.48     2112.05     26.92 o 
  -6   2   7      952.25      828.59    120.42 o 
  -4   2   7     4470.59     4864.01     28.12 o 
  -3   2   7     2156.69     1993.15     22.73 o 
  -2   2   7       29.84       21.55      1.84 o 
  -1   2   7     2884.41     2796.95     24.60 o 
   0   2   7      570.93      567.82      8.65 o 
   1   2   7       55.98       56.32      3.59 o 
   2   2   7      562.62      744.65     10.54 o 
   3   2   7      107.27       64.06      5.46 o 
   4   2   7        5.26       13.39      2.35 o 
   5   2   7       75.08       56.59      4.93 o 
   6   2   7       59.41       41.73      3.71 o 
   7   2   7      791.70      861.89     17.64 o 
   8   2   7        0.06       10.43      3.04 o 
 -10   3   7       79.84       86.29     10.97 o 
  -9   3   7       17.65       15.03      3.33 o 
  -8   3   7      309.66      329.41     20.13 o 
  -7   3   7        0.68       24.75      9.95 o 
  -5   3   7     1234.31     1232.75     12.30 o 
  -4   3   7        0.37       18.32      2.07 o 
  -3   3   7      948.67      944.94     15.03 o 
  -2   3   7        4.63        9.05      2.03 o 
  -1   3   7      334.36      160.58      5.89 o 
   0   3   7       76.90       64.05      3.86 o 
   1   3   7     2970.60     2731.33     31.12 o 
   2   3   7      740.39      746.24     13.46 o 
   3   3   7      524.01      510.93      9.76 o 
   4   3   7      659.75      880.25     13.45 o 
   5   3   7      745.45      767.48     11.25 o 
   6   3   7       53.55       33.40      3.55 o 
   7   3   7        0.40       17.88      3.26 o 
   8   3   7        7.54       15.65      2.45 o 
 -10   4   7      258.82      278.87     21.88 o 
  -9   4   7       45.30       35.33      4.16 o 
  -8   4   7        0.16       10.72      4.13 o 
  -7   4   7      760.08      175.84    235.36 o 
  -6   4   7     2968.49     3545.72     38.44 o 
  -5   4   7      612.23      566.08     68.34 o 
  -4   4   7      445.21      396.32      7.33 o 
  -3   4   7     1753.90     1810.65     17.90 o 
  -2   4   7      273.11      333.14      6.21 o 
  -1   4   7      873.92      746.98      9.22 o 
   0   4   7       32.00       17.08      2.97 o 
   1   4   7      313.25      208.60      6.30 o 
   2   4   7       92.17       53.10      4.54 o 
   3   4   7     3536.43     4056.83     40.70 o 
   4   4   7     1481.67     1778.35     17.21 o 
   5   4   7      697.23      724.15     13.76 o 
   6   4   7      149.63       83.19      4.54 o 
   7   4   7     1242.86     1443.56     32.13 o 
   8   4   7       59.83       52.66      4.92 o 
 -10   5   7      123.01      138.61     13.45 o 
  -9   5   7      122.50       94.60     15.54 o 
  -8   5   7      983.42       13.36     10.22 o 
  -7   5   7      576.68       77.60    153.31 o 
  -6   5   7      225.13      260.00     11.27 o 
  -5   5   7      854.40      854.70     10.99 o 
  -4   5   7     1838.83     1755.27     16.61 o 
  -3   5   7      131.30      102.75      3.79 o 
  -2   5   7      955.32     1216.17     11.94 o 
  -1   5   7     7188.74     7449.94     51.85 o 
   0   5   7      284.64      240.15      8.68 o 
   1   5   7      334.68      308.22      9.31 o 
   2   5   7     1694.03     1658.34     25.22 o 
   3   5   7       15.16       14.49      2.38 o 
   4   5   7        3.60        8.56      2.21 o 
   5   5   7     1047.41     1244.09     15.34 o 
   6   5   7      454.29      516.21     13.61 o 
   7   5   7       67.07       34.06      5.08 o 
   8   5   7        8.12       14.86      5.19 o 
  -9   6   7      270.02      112.82     47.11 o 
  -8   6   7       90.06       56.02      8.93 o 
  -7   6   7      479.55      161.23     94.04 o 
  -6   6   7      668.51      722.87     14.17 o 
  -5   6   7        5.48       14.59      2.66 o 
  -4   6   7       42.54       31.60      2.27 o 
  -3   6   7     1156.89     1392.17     15.68 o 
  -2   6   7      242.66      243.00      6.57 o 
  -1   6   7       17.63        6.68      1.87 o 
   0   6   7       72.25      138.93      7.40 o 
   1   6   7     2451.77     2580.23     27.78 o 
   2   6   7     1800.87     2006.34     23.84 o 
   3   6   7       29.78       53.55      5.34 o 
   4   6   7       39.31       35.17      2.89 o 
   5   6   7       45.84       36.87      2.84 o 
   6   6   7      311.16      342.64     12.02 o 
   7   6   7      226.40      228.29     11.40 o 
   8   6   7      111.05       84.46      6.27 o 
  -9   7   7      101.07       32.96     14.06 o 
  -8   7   7       56.16       33.54      5.51 o 
  -7   7   7      363.82      377.60     17.90 o 
  -6   7   7       87.79       54.48      3.87 o 
  -5   7   7      111.00       82.26      3.61 o 
  -4   7   7     1006.42      995.80     10.33 o 
  -3   7   7      455.83      408.10      7.58 o 
  -2   7   7       64.83       88.86      4.81 o 
  -1   7   7     1968.02     2076.75     14.92 o 
   0   7   7      380.10      357.33      7.74 o 
   1   7   7      537.58      535.30      9.45 o 
   2   7   7      163.72      144.70      5.44 o 
   3   7   7      238.60      225.89      8.07 o 
   4   7   7     5784.85     6662.05     91.88 o 
   5   7   7      304.09      258.67      9.68 o 
   6   7   7       43.71       42.30      4.34 o 
   7   7   7       20.35       21.88      3.05 o 
   8   7   7       45.70       37.77      3.70 o 
  -9   8   7      222.56      136.34     41.88 o 
  -8   8   7      131.51       83.05     21.15 o 
  -7   8   7       63.60       57.52      6.60 o 
  -6   8   7       22.76       14.80      2.10 o 
  -5   8   7        7.86       15.19      2.44 o 
  -4   8   7        0.06        9.23      1.92 o 
  -3   8   7      140.79      156.56      6.18 o 
  -2   8   7       94.56       69.20      3.49 o 
  -1   8   7     1566.57     1576.02     12.56 o 
   0   8   7      156.17      133.01      5.75 o 
   1   8   7       66.46       56.78      4.10 o 
   2   8   7     1806.92     1916.86     22.85 o 
   3   8   7     2247.33     2534.74     30.83 o 
   4   8   7     1189.99     1383.44     24.84 o 
   5   8   7     1020.00     1077.39     20.25 o 
   6   8   7       37.77       37.32      3.51 o 
   7   8   7      144.33      136.81      9.06 o 
   8   8   7       62.00       46.13      5.41 o 
  -9   9   7        1.45        7.44      3.98 o 
  -8   9   7        2.80       12.85      3.51 o 
  -7   9   7        3.57       13.02      2.85 o 
  -6   9   7      752.85      857.57     22.89 o 
  -5   9   7       94.56       74.71      4.10 o 
  -4   9   7       76.69       67.47      3.49 o 
  -3   9   7      159.56      185.44      7.09 o 
  -2   9   7      280.36      260.78      7.49 o 
  -1   9   7        5.73       10.94      1.99 o 
   0   9   7       14.47       12.94      1.85 o 
   1   9   7      927.17     1003.10     12.02 o 
   2   9   7      845.11      955.71     22.88 o 
   3   9   7      225.75      180.52      7.78 o 
   4   9   7      615.95      599.40     21.27 o 
   5   9   7      484.67      593.15     13.63 o 
   6   9   7       33.08       42.62      4.22 o 
   7   9   7      108.38      122.39      9.51 o 
  -8  10   7      167.91      182.62     13.72 o 
  -7  10   7     1386.60     1467.69     41.35 o 
  -6  10   7      239.69      215.26     11.08 o 
  -5  10   7     1082.93     1139.33     24.96 o 
  -4  10   7     1108.00     1220.40     15.04 o 
  -3  10   7       13.21       16.02      2.63 o 
  -2  10   7      420.76      413.49      9.89 o 
  -1  10   7      247.43      181.47      6.69 o 
   0  10   7      236.99      238.07      8.47 o 
   1  10   7      106.42       96.77      4.79 o 
   2  10   7      300.92      301.90      7.39 o 
   3  10   7      605.13      737.94     23.26 o 
   4  10   7      232.95      175.34     10.12 o 
   5  10   7        0.78        8.52      4.03 o 
   6  10   7       34.99       26.82      3.94 o 
   7  10   7      185.52      189.38     12.37 o 
  -8  11   7       26.20       23.49      3.98 o 
  -7  11   7      585.37      573.86     36.09 o 
  -6  11   7      869.65      983.68     28.49 o 
  -5  11   7      395.23      367.02     14.64 o 
  -4  11   7      628.33      693.25     15.40 o 
  -3  11   7      871.25      921.92     12.87 o 
  -2  11   7       11.43       23.44      2.86 o 
  -1  11   7      124.27      127.56      5.93 o 
   0  11   7      137.59      168.01      8.15 o 
   1  11   7     1252.89     1365.01     16.96 o 
   2  11   7        0.34        5.13      2.56 o 
   3  11   7      268.37      199.79     12.21 o 
   4  11   7      177.99      167.47     10.99 o 
   5  11   7      924.26     1074.42     46.60 o 
   6  11   7        1.38       15.10      3.06 o 
   7  11   7        1.43       15.02      2.68 o 
  -8  12   7      122.54      144.74     12.24 o 
  -7  12   7      489.79      501.38     25.02 o 
  -6  12   7       84.96       82.80      6.38 o 
  -5  12   7      847.83      882.62     24.40 o 
  -4  12   7      514.19      519.45     16.09 o 
  -3  12   7     1333.41     1361.45     20.94 o 
  -2  12   7       38.46       67.90      4.32 o 
  -1  12   7      547.55      686.42     17.10 o 
   0  12   7      373.27      409.28     17.21 o 
   1  12   7        9.28       19.54      3.34 o 
   2  12   7       91.97      103.02      7.05 o 
   3  12   7      341.78      379.49     20.12 o 
   4  12   7      241.15      274.68     16.83 o 
   5  12   7        6.12        8.11      3.50 o 
   6  12   7       39.58       31.61      4.33 o 
  -7  13   7      121.02       90.50      7.85 o 
  -6  13   7      263.74      307.07     16.91 o 
  -5  13   7      138.82      137.16      9.46 o 
  -4  13   7      371.85      358.85     16.32 o 
  -3  13   7      418.58      478.46     14.28 o 
  -2  13   7       37.32       34.97      3.75 o 
  -1  13   7       19.80       23.37      2.65 o 
   0  13   7      556.74      700.43     17.81 o 
   1  13   7      316.99      390.30     16.88 o 
   2  13   7      138.54      157.09      8.99 o 
   3  13   7        6.49       22.37      3.41 o 
   4  13   7      289.38      296.68     18.67 o 
   5  13   7      165.55      120.15     10.12 o 
   6  13   7      257.00      244.09     16.63 o 
  -6  14   7       72.85       64.41      7.30 o 
  -5  14   7        0.15       13.00      2.46 o 
  -4  14   7       28.50       23.52      3.36 o 
  -3  14   7      665.64      767.35     20.62 o 
  -2  14   7       97.55       89.07      5.56 o 
  -1  14   7       94.91       45.72      4.08 o 
   0  14   7      189.05      250.54     13.22 o 
   1  14   7       83.67      110.37      6.17 o 
   2  14   7      154.74      163.13     10.44 o 
   3  14   7       51.96       35.34      5.61 o 
   4  14   7      283.52      304.25     25.76 o 
   5  14   7        5.43       12.97      3.28 o 
  -6  15   7        0.11        8.07      3.78 o 
  -5  15   7      113.89      116.76     14.14 o 
  -4  15   7      142.94      159.28     12.36 o 
  -3  15   7        2.28       12.02      5.62 o 
  -2  15   7       25.49       19.13      3.42 o 
  -1  15   7      604.02      601.63     19.72 o 
   0  15   7       17.81       21.60      4.70 o 
   1  15   7       20.33       10.50      2.06 o 
   2  15   7      556.45      662.77     52.92 o 
   3  15   7       15.18       13.44      3.40 o 
   4  15   7       18.09       11.16      4.91 o 
  -5  16   7        4.22       10.08      4.13 o 
  -4  16   7      213.75      256.65     17.23 o 
  -3  16   7      200.07      262.85     19.32 o 
  -2  16   7      317.66      347.99     23.88 o 
  -1  16   7        2.50       10.97      3.39 o 
   0  16   7       43.69       32.74      4.34 o 
   1  16   7       42.31       19.61      4.71 o 
   2  16   7        6.45       11.17      4.63 o 
   3  16   7        0.26       15.71      7.64 o 
  -4  17   7        8.83       11.55      4.91 o 
  -3  17   7        0.05        7.84      5.52 o 
  -2  17   7      155.09      167.70     15.05 o 
  -1  17   7      599.78      720.05     42.38 o 
   0  17   7       35.08       27.10      6.87 o 
   1  17   7        7.09       11.72      4.03 o 
   2  17   7       40.99       49.53     11.06 o 
  -2  18   7      122.74      150.95     15.07 o 
  -1  18   7       20.77       19.02      5.80 o 
   0  18   7        0.08       12.57      5.18 o 
 -10   0   8        0.98       35.54     10.29 o 
  -9   0   8       99.47       85.40     11.17 o 
  -8   0   8        5.12       11.70      4.99 o 
  -7   0   8     3124.62     3523.11     70.31 o 
  -6   0   8     1859.87     2338.46     43.37 o 
  -5   0   8      199.23      184.48      8.69 o 
  -4   0   8     2569.31     2750.12     26.66 o 
  -3   0   8       45.69       18.50      3.14 o 
  -2   0   8     3185.39     3077.75     20.19 o 
  -1   0   8    10552.57    11058.90    125.49 o 
   0   0   8      308.08      250.00     11.87 o 
   1   0   8     3946.55     3945.00     45.23 o 
   2   0   8     1312.19     1104.66     17.45 o 
   3   0   8     2465.20     2625.40     33.65 o 
   4   0   8      451.63      411.16     11.33 o 
   5   0   8     1778.76     1981.21     28.49 o 
   6   0   8     1097.04      940.35     20.95 o 
   7   0   8      575.89      669.56     23.43 o 
   8   0   8       67.79       48.76     11.05 o 
 -10   1   8       46.93       36.81      6.98 o 
  -9   1   8      185.71      199.46     12.02 o 
  -8   1   8       53.39       32.98      3.61 o 
  -7   1   8      251.98      344.62     25.28 o 
  -6   1   8       52.78      140.52     10.15 o 
  -5   1   8      870.73      784.34     11.81 o 
  -4   1   8     3336.97     3676.78     22.43 o 
  -3   1   8     3242.90     3753.30     19.55 o 
  -2   1   8      437.95      426.14      7.24 o 
  -1   1   8      324.44      180.72      5.27 o 
   0   1   8     1443.14     1396.37     13.02 o 
   1   1   8     4162.75     4364.36     49.19 o 
   2   1   8     1287.92     1465.21     19.24 o 
   3   1   8      407.41      357.69      6.85 o 
   4   1   8       36.39       25.37      3.26 o 
   5   1   8      341.19      364.51      8.06 o 
   6   1   8      654.98      763.27     12.83 o 
   7   1   8      121.92      163.99      8.67 o 
   8   1   8      199.41      129.35     12.02 o 
 -10   2   8        0.13       17.06      5.65 o 
  -9   2   8       51.21       33.57      4.89 o 
  -8   2   8      138.08      110.29      8.39 o 
  -7   2   8     1049.33     1132.75     20.03 o 
  -4   2   8       26.38       28.08      2.74 o 
  -3   2   8      184.87      112.51      4.06 o 
  -2   2   8       56.88       92.01      3.12 o 
  -1   2   8     2581.69     2751.84     16.10 o 
   0   2   8       96.01       79.92      3.56 o 
   1   2   8     2671.24     2612.28     21.13 o 
   2   2   8      416.58      443.40      7.86 o 
   3   2   8      339.04      338.90      6.56 o 
   4   2   8       10.69       21.29      3.10 o 
   5   2   8      439.27      501.96     10.07 o 
   6   2   8      282.40      255.09      8.61 o 
   7   2   8      346.54      419.80     11.90 o 
   8   2   8        0.02       15.52      2.56 o 
 -10   3   8       17.04       28.48      7.91 o 
  -9   3   8       89.40       90.52      7.47 o 
  -8   3   8       42.26       48.10      4.94 o 
  -7   3   8      236.79      236.21     13.78 o 
  -6   3   8      331.64      380.18     37.36 o 
  -5   3   8      375.77      449.61      7.84 o 
  -4   3   8     2248.58     2324.27     15.40 o 
  -3   3   8     1217.66     1297.14     13.59 o 
  -2   3   8       69.22       58.09      2.52 o 
  -1   3   8      728.67      556.75     10.31 o 
   0   3   8      126.55       99.76      3.98 o 
   1   3   8      211.67      272.78      7.80 o 
   2   3   8      157.10      109.46      5.20 o 
   3   3   8     2096.34     2264.10     19.85 o 
   4   3   8       12.25       22.94      2.86 o 
   5   3   8      136.72      129.27      6.53 o 
   6   3   8       35.65       32.26      3.70 o 
   7   3   8       44.29       45.21      3.84 o 
   8   3   8       77.35       54.14      4.94 o 
 -10   4   8        0.17       22.14      5.76 o 
  -9   4   8       38.67       44.91      5.20 o 
  -8   4   8      169.06      132.65      7.33 o 
  -7   4   8      872.53      607.99    100.27 o 
  -6   4   8      703.63      736.46     73.19 o 
  -5   4   8      128.51      170.09      5.82 o 
  -4   4   8     1867.93     1873.43     18.82 o 
  -3   4   8       33.44       24.15      2.10 o 
  -2   4   8      661.28      590.94      8.84 o 
  -1   4   8     1507.87     1453.05     14.43 o 
   0   4   8       79.46      103.92      4.28 o 
   1   4   8      177.82      171.39      6.15 o 
   2   4   8       18.59       15.04      2.65 o 
   3   4   8      486.03      471.36      8.75 o 
   4   4   8       55.93       37.26      3.92 o 
   5   4   8        0.39       13.29      3.51 o 
   6   4   8      287.06      272.65      9.57 o 
   7   4   8        4.91       17.32      4.77 o 
   8   4   8        7.95       12.30      2.49 o 
 -10   5   8       58.11       71.51     10.13 o 
  -9   5   8      141.79       95.54     14.96 o 
  -8   5   8      181.45      144.10      9.59 o 
  -7   5   8      314.54       96.12     80.98 o 
  -6   5   8       90.98      105.42      6.29 o 
  -5   5   8     1207.60     1222.96     15.03 o 
  -4   5   8       14.46       24.00      2.52 o 
  -3   5   8      529.62      473.08      7.67 o 
  -2   5   8       34.02       32.13      2.65 o 
  -1   5   8      422.50      551.41      9.77 o 
   0   5   8      738.42      608.89     14.10 o 
   1   5   8       88.97      137.11      7.06 o 
   2   5   8       24.89       22.53      3.33 o 
   3   5   8      549.12      554.13     11.31 o 
   4   5   8        1.57       15.40      2.75 o 
   5   5   8      108.34      112.48      5.70 o 
   6   5   8       78.92       53.71      4.93 o 
   7   5   8       63.98       50.29      3.56 o 
   8   5   8       66.66       74.89      6.75 o 
  -9   6   8      207.47      135.34     38.89 o 
  -8   6   8        0.60       11.79      3.99 o 
  -7   6   8     3275.16       14.54      4.50 o 
  -6   6   8      267.21      323.61      9.60 o 
  -5   6   8        0.23       15.37      2.39 o 
  -4   6   8      436.76      513.38     10.27 o 
  -3   6   8      227.18      273.56      7.21 o 
  -2   6   8      468.67      628.19     12.05 o 
  -1   6   8       15.87       17.25      1.89 o 
   0   6   8       52.97       64.60      4.22 o 
   1   6   8     1193.33      959.97     18.97 o 
   2   6   8       24.45       30.87      3.44 o 
   3   6   8      122.88      109.20      6.56 o 
   4   6   8     2486.81     2656.15     29.88 o 
   5   6   8      299.28      296.63      9.91 o 
   6   6   8      127.66       97.68      5.82 o 
   7   6   8      103.96      120.78      6.20 o 
   8   6   8      106.78       89.80      8.48 o 
  -9   7   8      518.75      232.25    139.93 o 
  -8   7   8       71.58       36.28     17.40 o 
  -7   7   8      203.78      204.23     10.67 o 
  -6   7   8       10.41        8.93      2.14 o 
  -5   7   8     3077.68     3374.90     32.64 o 
  -4   7   8      525.17      608.61     10.73 o 
  -3   7   8        1.49        6.15      2.14 o 
  -2   7   8       31.22       25.45      2.34 o 
  -1   7   8       14.07        8.62      1.67 o 
   0   7   8      794.22      787.68     13.35 o 
   1   7   8       41.18       32.11      3.75 o 
   2   7   8      833.62      729.99     13.54 o 
   3   7   8      197.77      212.05      7.91 o 
   4   7   8        4.72       15.00      2.63 o 
   5   7   8       37.99       13.85      2.67 o 
   6   7   8     1473.01     1677.15     48.89 o 
   7   7   8      309.17      280.45     14.60 o 
  -9   8   8       20.07       12.66      5.48 o 
  -8   8   8      127.44       63.23     23.62 o 
  -7   8   8     2440.55     2743.89     81.20 o 
  -6   8   8      204.03      220.28      8.59 o 
  -5   8   8       82.00       62.21      3.13 o 
  -4   8   8      116.74      116.36      4.78 o 
  -3   8   8     1646.89     1665.97     19.77 o 
  -2   8   8      881.55      850.58     16.66 o 
  -1   8   8        4.95       25.26      2.26 o 
   0   8   8      590.06      602.02     10.92 o 
   1   8   8      481.45      405.16      8.51 o 
   2   8   8       99.82       58.05      4.91 o 
   3   8   8       10.10       18.33      3.20 o 
   4   8   8      910.60      992.62     29.88 o 
   5   8   8      117.96      120.23      7.79 o 
   6   8   8       88.18       79.09      5.68 o 
   7   8   8      514.86      595.10     31.95 o 
  -9   9   8      168.94      149.98     11.69 o 
  -8   9   8       18.84       12.96      3.18 o 
  -7   9   8       26.04       18.83      2.46 o 
  -6   9   8      333.60      331.40     13.29 o 
  -5   9   8     4479.69     4943.12     51.26 o 
  -4   9   8       46.27       30.08      2.34 o 
  -3   9   8     1093.92      985.14     12.94 o 
  -2   9   8       69.25       65.55      4.22 o 
  -1   9   8     2735.21     3111.44     28.34 o 
   0   9   8      144.08      164.32      6.02 o 
   1   9   8      833.16      854.06     11.93 o 
   2   9   8       54.69       67.43      6.70 o 
   3   9   8      337.09      339.68     16.27 o 
   4   9   8      298.99      303.93     14.38 o 
   5   9   8       23.71       32.03      3.91 o 
   6   9   8      369.71      403.55     18.38 o 
   7   9   8      312.33      353.18     16.89 o 
  -8  10   8        0.08       13.28      4.03 o 
  -7  10   8       85.74       49.78      8.05 o 
  -6  10   8      198.08      198.69     10.84 o 
  -5  10   8       54.16       40.03      5.09 o 
  -4  10   8        9.11       27.06      3.50 o 
  -3  10   8     2373.08     2540.88     28.54 o 
  -2  10   8        2.01        8.28      3.19 o 
  -1  10   8      162.39      152.98      6.80 o 
   0  10   8      230.21      269.11      6.88 o 
   1  10   8      772.68      916.37     13.09 o 
   2  10   8      559.90      598.16     19.18 o 
   3  10   8        0.86        7.13      3.35 o 
   4  10   8        1.20       17.07      4.55 o 
   5  10   8       91.45       67.10      7.00 o 
   6  10   8       52.81       44.42      5.28 o 
   7  10   8        2.85        7.06      3.69 o 
  -8  11   8       21.85       13.69      4.11 o 
  -7  11   8       13.92       18.43      2.89 o 
  -6  11   8      138.61      141.87      7.81 o 
  -5  11   8      575.37      517.11     17.82 o 
  -4  11   8       12.92       16.52      3.13 o 
  -3  11   8      270.93      262.46      9.39 o 
  -2  11   8      225.77      221.34      8.35 o 
  -1  11   8       29.38       48.94      3.35 o 
   0  11   8      230.01      227.24      8.23 o 
   1  11   8       79.85       56.13      3.31 o 
   2  11   8       24.24       19.53      4.96 o 
   3  11   8       17.85       15.71      6.03 o 
   4  11   8      278.33      265.71     17.12 o 
   5  11   8        2.44       12.52      3.43 o 
   6  11   8        1.19       14.08      3.44 o 
  -7  12   8       72.13       65.67      7.34 o 
  -6  12   8        5.80        8.88      2.39 o 
  -5  12   8       98.81       83.05      6.81 o 
  -4  12   8        0.44       13.19      2.60 o 
  -3  12   8      782.54      862.05     17.58 o 
  -2  12   8      644.28      749.51     14.82 o 
  -1  12   8      295.11      257.48     11.48 o 
   0  12   8       19.49       18.72      3.76 o 
   1  12   8      298.88      263.22      9.26 o 
   2  12   8       59.51       29.48      4.44 o 
   3  12   8      183.16      220.33     14.58 o 
   4  12   8        1.25       15.62      3.33 o 
   5  12   8       75.27       88.49      9.27 o 
   6  12   8        0.09       18.79      5.54 o 
  -7  13   8       27.68       24.57      4.45 o 
  -6  13   8        0.71        7.50      3.07 o 
  -5  13   8     1656.58     2030.82     59.86 o 
  -4  13   8       90.86      102.98      7.67 o 
  -3  13   8      431.41      451.33     16.16 o 
  -2  13   8       88.64       78.49      4.38 o 
  -1  13   8      525.97      534.03     23.26 o 
   0  13   8      239.86      252.21     11.01 o 
   1  13   8      660.36      748.39     28.48 o 
   2  13   8       63.96       31.58      4.54 o 
   3  13   8       19.53       40.70      7.77 o 
   4  13   8       54.79       35.13      5.70 o 
   5  13   8       31.43       27.16      5.66 o 
  -6  14   8        1.30        8.09      2.75 o 
  -5  14   8       37.48       36.33      4.00 o 
  -4  14   8      280.74      311.92     15.16 o 
  -3  14   8      723.87      864.67     27.08 o 
  -2  14   8       95.19       84.69      5.88 o 
  -1  14   8       98.45       73.44      5.36 o 
   0  14   8       66.46      107.06      7.82 o 
   1  14   8       30.72       53.82      6.37 o 
   2  14   8       34.68       28.97      3.62 o 
   3  14   8      127.17      120.52      6.87 o 
   4  14   8        9.25       14.59      3.16 o 
   5  14   8       58.07       57.34      9.73 o 
  -6  15   8      258.80      243.74     23.81 o 
  -5  15   8     1131.22     1532.23     37.27 o 
  -4  15   8        8.91       16.61      4.44 o 
  -3  15   8       95.96       84.29      8.48 o 
  -2  15   8       33.04       24.55      3.34 o 
  -1  15   8      122.38      152.12     10.24 o 
   0  15   8       57.13       35.13      5.71 o 
   1  15   8      193.46      174.58     17.29 o 
   2  15   8       25.12       23.77      3.21 o 
   3  15   8       96.55      102.15      9.53 o 
   4  15   8       34.66       29.61      4.70 o 
  -5  16   8        1.39       11.32      5.50 o 
  -4  16   8        0.02       15.67      4.15 o 
  -3  16   8      143.44      184.90     16.35 o 
  -2  16   8       87.58       90.75      9.66 o 
  -1  16   8        0.86        6.22      3.37 o 
   0  16   8        7.15        9.30      4.40 o 
   1  16   8       21.61       35.54      5.26 o 
   2  16   8       21.80       16.77      6.78 o 
   3  16   8       33.61       16.75     12.17 o 
  -3  17   8       33.36       27.14      6.95 o 
  -2  17   8        0.07       12.00      6.47 o 
  -1  17   8      363.34      459.06     30.37 o 
   0  17   8      298.24      337.44     23.48 o 
   1  17   8        0.37       11.76      7.29 o 
   2  17   8       79.44       58.49     10.20 o 
 -10   1   9      159.44      187.45     16.26 o 
  -9   1   9      211.65      193.63     17.06 o 
  -8   1   9      178.62      185.09      9.01 o 
  -7   1   9       78.66      138.22      6.42 o 
  -6   1   9        9.93       86.64     22.02 o 
  -5   1   9      478.65      487.47      9.27 o 
  -4   1   9     2295.85     2309.91     16.11 o 
  -3   1   9      154.62      153.53      4.53 o 
  -2   1   9      234.15      234.60      4.27 o 
  -1   1   9        1.91        6.39      1.34 o 
   0   1   9       87.87       95.64      4.05 o 
   1   1   9      736.66      709.11     10.35 o 
   2   1   9       79.79       54.30      3.59 o 
   3   1   9      550.53      579.85     10.42 o 
   4   1   9      198.05      193.52      6.48 o 
   5   1   9       40.40       34.22      3.28 o 
   6   1   9       23.03       19.09      2.59 o 
   7   1   9       48.96       34.91      4.90 o 
   8   1   9        0.22       14.24      2.39 o 
 -10   2   9       32.96       28.59      6.33 o 
  -9   2   9      495.03      653.05     30.62 o 
  -8   2   9       20.11       25.20      3.53 o 
  -7   2   9      244.08      248.55     10.40 o 
  -5   2   9      225.93      260.38     17.68 o 
  -4   2   9      901.61      994.05     13.33 o 
  -3   2   9      206.58      216.67      6.02 o 
  -2   2   9     3623.60     3799.08     20.36 o 
  -1   2   9     2197.02     2292.10     17.66 o 
   0   2   9     1697.21     1560.75     14.96 o 
   1   2   9     1012.72      976.61     12.70 o 
   2   2   9      404.95      445.63      8.54 o 
   3   2   9      232.91      244.57      7.33 o 
   4   2   9      174.27      103.66      6.75 o 
   5   2   9        7.44        8.86      2.63 o 
   6   2   9       77.39       55.02      6.08 o 
   7   2   9        8.86       26.02      2.78 o 
   8   2   9       38.88       18.42      3.52 o 
 -10   3   9       62.95       36.68      7.08 o 
  -9   3   9      504.31      607.49     31.08 o 
  -8   3   9      303.54      278.46     17.02 o 
  -7   3   9      115.18       91.54     10.85 o 
  -6   3   9        1.30       32.08     11.93 o 
  -5   3   9     1033.59     1235.30     19.04 o 
  -4   3   9     2437.35     2327.03     19.43 o 
  -3   3   9      163.18      208.69      6.19 o 
  -2   3   9       66.43       84.05      3.35 o 
  -1   3   9       87.04       40.51      2.62 o 
   0   3   9      573.75      571.91      9.32 o 
   1   3   9       76.42       36.15      2.85 o 
   2   3   9     1398.09     1362.46     21.12 o 
   3   3   9       49.08       22.69      3.82 o 
   4   3   9       25.92       21.78      2.89 o 
   5   3   9        6.84       26.72      3.15 o 
   6   3   9     1017.59     1179.74     15.81 o 
   7   3   9        3.79       11.72      2.58 o 
   8   3   9        4.80       12.98      2.31 o 
 -10   4   9       24.54       26.71      6.21 o 
  -9   4   9        9.48       21.04      5.57 o 
  -8   4   9        0.34       12.57      3.00 o 
  -7   4   9      275.87      265.77     15.36 o 
  -5   4   9     1931.85     2098.59     18.86 o 
  -4   4   9      910.78     1016.41     11.37 o 
  -3   4   9      922.31      879.33     19.48 o 
  -2   4   9     1726.20     1815.85     12.22 o 
  -1   4   9      354.27      351.63      8.83 o 
   0   4   9     4571.02     4715.01     34.81 o 
   1   4   9     2387.32     2228.74     23.84 o 
   2   4   9      517.47      622.79     10.99 o 
   3   4   9       18.04       19.18      3.00 o 
   4   4   9     2730.07     3190.48     32.35 o 
   5   4   9       68.39       38.01      4.00 o 
   6   4   9      239.39      255.27      9.01 o 
   7   4   9       31.83       43.06      3.95 o 
   8   4   9      487.94      564.07     28.90 o 
  -9   5   9      307.50      359.07     20.28 o 
  -8   5   9      518.80       30.73    157.23 o 
  -6   5   9      607.52      754.13     12.08 o 
  -5   5   9     1424.66     1458.72     15.95 o 
  -4   5   9       32.70       31.56      3.03 o 
  -3   5   9      494.62      496.81      8.02 o 
  -2   5   9     1010.66     1022.87     13.02 o 
  -1   5   9      339.19      320.19      8.43 o 
   0   5   9      215.97      110.60      6.17 o 
   1   5   9       16.56       10.90      2.13 o 
   2   5   9        3.85       12.24      2.58 o 
   3   5   9      164.82      142.09      7.77 o 
   4   5   9      398.14      375.08     11.27 o 
   5   5   9      201.21      176.68      7.91 o 
   6   5   9      931.12     1224.74     28.59 o 
   7   5   9        0.15       10.50      2.34 o 
   8   5   9        0.05        9.30      3.85 o 
  -9   6   9       72.11       84.62      8.04 o 
  -8   6   9       34.54       26.01      3.95 o 
  -7   6   9      559.15       52.20    144.31 o 
  -6   6   9      137.93      114.93      5.42 o 
  -5   6   9     2666.22     3157.34     31.45 o 
  -4   6   9      912.65     1062.47     11.73 o 
  -3   6   9      325.86      237.28      6.90 o 
  -2   6   9       44.36       37.74      3.12 o 
  -1   6   9       94.57       81.19      3.95 o 
   0   6   9      235.10      225.57      6.20 o 
   1   6   9      605.70      579.31     12.93 o 
   2   6   9      323.07      278.56      7.26 o 
   3   6   9      300.95      311.52     11.44 o 
   4   6   9      103.69       78.82      5.88 o 
   5   6   9        5.35        6.92      2.36 o 
   6   6   9      141.33      121.03      6.54 o 
   7   6   9       11.25       15.01      2.75 o 
  -9   7   9        1.55       10.95      3.97 o 
  -8   7   9      118.40       53.69     16.92 o 
  -7   7   9      376.33      150.39     86.51 o 
  -6   7   9       14.17        8.75      2.20 o 
  -5   7   9       64.55       37.67      3.27 o 
  -4   7   9      535.02      553.93     10.64 o 
  -3   7   9      708.54      787.52     13.92 o 
  -2   7   9     2419.20     2604.33     27.43 o 
  -1   7   9       58.37       62.02      3.65 o 
   0   7   9       83.40       72.29      5.21 o 
   1   7   9      246.78      227.91      6.81 o 
   2   7   9       61.90       64.43      4.85 o 
   3   7   9     2278.26     2688.56     30.90 o 
   4   7   9      702.06      706.65     21.59 o 
   5   7   9      251.16      224.18     11.80 o 
   6   7   9        3.58       10.15      4.09 o 
   7   7   9       29.35       31.41      5.72 o 
  -9   8   9        1.27       11.69      4.56 o 
  -8   8   9       29.96       20.58      5.28 o 
  -7   8   9        1.72       12.40      2.35 o 
  -6   8   9      185.78      170.89      9.29 o 
  -5   8   9      196.53      174.93      6.92 o 
  -4   8   9       61.87       40.82      2.82 o 
  -3   8   9     2510.14     2783.72     34.32 o 
  -2   8   9     1177.49     1279.04     18.48 o 
  -1   8   9       43.25       29.65      2.17 o 
   0   8   9        3.97        9.69      1.75 o 
   1   8   9      144.44      128.42      8.67 o 
   2   8   9      273.06      249.66      8.50 o 
   3   8   9       12.30       27.80      4.11 o 
   4   8   9      720.26      754.59     17.12 o 
   5   8   9       95.88      101.08      5.14 o 
   6   8   9        3.50       16.36      4.22 o 
   7   8   9        0.47        8.81      2.83 o 
  -8   9   9       45.24       35.31      7.76 o 
  -7   9   9       10.50       15.74      2.82 o 
  -6   9   9        3.96        4.38      2.26 o 
  -5   9   9     2260.90     2506.54     31.18 o 
  -4   9   9      385.62      436.92     11.06 o 
  -3   9   9      471.62      507.30     11.20 o 
  -2   9   9      138.72      135.76      6.18 o 
  -1   9   9     2760.63     2965.48     28.42 o 
   0   9   9      631.04      600.24     13.19 o 
   1   9   9      178.40      182.37      7.29 o 
   2   9   9      250.98      254.91      9.90 o 
   3   9   9       53.32       42.32      5.04 o 
   4   9   9       19.19       22.85      4.00 o 
   5   9   9       20.30       21.01      3.34 o 
   6   9   9      120.50      128.07      9.83 o 
   7   9   9        1.83       13.18      2.96 o 
  -8  10   9      168.97      177.84     12.93 o 
  -7  10   9      214.30      263.02     15.80 o 
  -6  10   9      425.62      441.85     16.79 o 
  -5  10   9       25.59       35.09      4.11 o 
  -4  10   9       25.22       20.30      2.44 o 
  -3  10   9     1171.50     1272.67     17.76 o 
  -2  10   9     1451.79     1500.68     25.76 o 
  -1  10   9        0.95       11.60      1.52 o 
   0  10   9      282.50      294.26      9.18 o 
   1  10   9     1176.55     1344.71     26.80 o 
   2  10   9      260.13      247.51     10.60 o 
   3  10   9      384.77      462.76     17.61 o 
   4  10   9       46.14       26.90      9.34 o 
   5  10   9       23.30       24.99      4.89 o 
   6  10   9       60.70       48.04      6.35 o 
  -8  11   9       12.55       15.54      3.50 o 
  -7  11   9      699.65      882.03     42.10 o 
  -6  11   9        3.09       12.92      2.35 o 
  -5  11   9      196.44      196.87      9.39 o 
  -4  11   9      718.01      769.22     17.94 o 
  -3  11   9       52.49       63.26      5.66 o 
  -2  11   9      374.50      416.50     13.84 o 
  -1  11   9      720.62      754.32     23.45 o 
   0  11   9      441.50      438.73     14.24 o 
   1  11   9       50.57       29.43      2.74 o 
   2  11   9     1314.14     1495.26     33.37 o 
   3  11   9     1232.17     1405.67     37.30 o 
   4  11   9       14.45       24.06      6.30 o 
   5  11   9       45.80       28.41      4.50 o 
   6  11   9      267.78      286.45     20.58 o 
  -7  12   9       28.22       32.59      4.30 o 
  -6  12   9       10.81       14.86      2.40 o 
  -5  12   9      138.84      143.56      8.25 o 
  -4  12   9      221.24      246.41     14.56 o 
  -3  12   9       13.55       17.61      3.43 o 
  -2  12   9        3.25        7.67      3.24 o 
  -1  12   9       10.67       12.78      2.38 o 
   0  12   9      201.75      204.57      9.39 o 
   1  12   9     1032.80      986.09     21.35 o 
   2  12   9        1.76       10.02      3.05 o 
   3  12   9      117.26       71.61      7.37 o 
   4  12   9      271.05      361.82     21.17 o 
   5  12   9       13.95       26.73      5.01 o 
  -7  13   9      492.93      528.13     35.05 o 
  -6  13   9       87.34       73.84      7.76 o 
  -5  13   9        0.08       15.38      3.00 o 
  -4  13   9       31.76       50.05      5.35 o 
  -3  13   9       49.74       51.63      4.37 o 
  -2  13   9      318.12      324.03     16.52 o 
  -1  13   9      660.96      699.80     32.52 o 
   0  13   9        0.75       11.19      2.88 o 
   1  13   9       26.10       31.33      3.60 o 
   2  13   9      363.35      455.21     23.84 o 
   3  13   9       81.98       61.12      6.64 o 
   4  13   9        2.85       17.47      3.31 o 
   5  13   9      186.32      160.79     12.85 o 
  -6  14   9       14.38       17.72      3.29 o 
  -5  14   9      276.49      244.75     15.65 o 
  -4  14   9      225.53      261.11     16.97 o 
  -3  14   9       26.21       24.69      5.69 o 
  -2  14   9       46.43       42.08      4.87 o 
  -1  14   9       73.82      114.85      8.41 o 
   0  14   9       42.95       42.56      6.25 o 
   1  14   9      443.09      355.47     15.67 o 
   2  14   9       13.94       14.64      4.90 o 
   3  14   9       87.29       87.58     11.14 o 
   4  14   9       28.24       20.17      5.60 o 
  -5  15   9        1.48       10.85      3.50 o 
  -4  15   9       66.33       79.20      8.42 o 
  -3  15   9      249.49      330.06     19.52 o 
  -2  15   9       66.36       75.48      9.71 o 
  -1  15   9       28.15       21.37      2.75 o 
   0  15   9       16.86       15.73      2.74 o 
   1  15   9       11.33       14.84      5.47 o 
   2  15   9       26.81       26.55      6.52 o 
   3  15   9        0.12       14.77      7.97 o 
  -4  16   9        5.75       17.64      4.28 o 
  -3  16   9       18.24       23.51      5.05 o 
  -2  16   9       35.77       30.91      5.98 o 
  -1  16   9        1.69        5.81      4.74 o 
   0  16   9       11.33        9.80      3.99 o 
   1  16   9       15.09       12.78      6.42 o 
   2  16   9        2.71       12.84      6.25 o 
  -3  17   9        3.89       16.18      3.91 o 
  -2  17   9        1.27        8.48      5.41 o 
  -1  17   9       41.69       33.13      4.74 o 
   0  17   9        3.92       16.91      4.85 o 
   1  17   9        3.37        9.11      7.49 o 
 -10   0  10      113.77      120.17     20.29 o 
  -9   0  10      170.89      156.19     23.68 o 
  -8   0  10     1432.46     1597.41     44.26 o 
  -7   0  10      114.61      130.01      9.45 o 
  -6   0  10     4299.08     4884.15     71.71 o 
  -5   0  10      432.68      563.94     15.96 o 
  -4   0  10      140.45      134.25      7.14 o 
  -3   0  10       43.76       31.05      5.08 o 
  -2   0  10     2350.23     2418.71     21.89 o 
  -1   0  10        6.35        8.12      1.71 o 
   0   0  10     6032.57     6592.35     61.09 o 
   1   0  10        2.85        9.41      2.47 o 
   2   0  10      626.34      589.51     16.38 o 
   3   0  10        5.95        4.43      4.21 o 
   4   0  10      481.20      513.27     16.77 o 
   5   0  10      460.87      491.23     17.44 o 
   6   0  10       18.76        7.71      3.07 o 
   7   0  10        0.17       22.19      6.25 o 
   8   0  10      217.00      170.59     23.61 o 
 -10   1  10       48.82       69.32     10.20 o 
  -9   1  10      110.48       97.45     12.27 o 
  -8   1  10      411.97      421.53     17.14 o 
  -7   1  10       34.47       41.60      4.74 o 
  -6   1  10     1862.34     2316.20     27.48 o 
  -5   1  10     1854.50     2169.54     21.62 o 
  -4   1  10     1524.98     1450.99     14.01 o 
  -3   1  10     2064.70     2430.38     18.10 o 
  -2   1  10      550.24      520.48      7.74 o 
  -1   1  10      228.28      232.00      6.67 o 
   0   1  10     1027.17      918.94     17.05 o 
   1   1  10      242.30      254.62      7.97 o 
   2   1  10      836.94      839.05     18.53 o 
   3   1  10       29.79       29.02      3.91 o 
   4   1  10      249.42      255.80      8.04 o 
   5   1  10      159.60      156.87      6.59 o 
   6   1  10       85.96       72.63      5.49 o 
   7   1  10      352.22      362.09     14.55 o 
   8   1  10       24.79       25.66      4.43 o 
 -10   2  10        7.98       31.06      6.60 o 
  -9   2  10       67.16       56.23      6.26 o 
  -8   2  10        6.78       15.59      3.72 o 
  -7   2  10      209.78      201.94      9.08 o 
  -5   2  10       24.25       56.59      8.56 o 
  -4   2  10      702.45      730.49     10.98 o 
  -3   2  10      969.62      864.06     11.98 o 
  -2   2  10     1832.45     1888.92     12.29 o 
  -1   2  10      568.64      611.77      8.51 o 
   0   2  10      822.95      773.79     14.85 o 
   1   2  10      231.53      247.74      7.06 o 
   2   2  10      955.97      999.06     18.30 o 
   3   2  10      124.49      134.98      6.58 o 
   4   2  10       21.39       28.51      3.72 o 
   5   2  10      126.38       92.91      6.40 o 
   6   2  10      181.44      211.86      8.90 o 
   7   2  10       51.91       40.62      3.58 o 
  -9   3  10        1.16        8.57      5.29 o 
  -8   3  10       74.51       47.81      4.56 o 
  -7   3  10       37.01       19.94      2.88 o 
  -6   3  10       18.34       32.23      6.82 o 
  -5   3  10      146.28      119.54      4.96 o 
  -4   3  10     1373.80     1636.68     14.57 o 
  -3   3  10       30.23       52.80      2.95 o 
  -2   3  10        2.13        4.45      1.80 o 
  -1   3  10      109.97       80.58      4.46 o 
   0   3  10      443.28      395.41      7.45 o 
   1   3  10      370.07      379.44      6.73 o 
   2   3  10       73.72       71.86      5.41 o 
   3   3  10      854.07      937.21     14.88 o 
   4   3  10        3.61       16.29      2.85 o 
   5   3  10      168.40      171.97      7.29 o 
   6   3  10      170.23      152.42      6.99 o 
   7   3  10        8.38       18.32      2.68 o 
  -9   4  10      109.02      114.82      9.06 o 
  -8   4  10      437.54      373.26     33.93 o 
  -7   4  10       11.61        8.92      3.51 o 
  -6   4  10      500.12      585.10     16.09 o 
  -5   4  10       28.14       20.89      3.92 o 
  -4   4  10        4.08       13.15      3.65 o 
  -3   4  10      329.38      283.25      6.47 o 
  -2   4  10      289.53      289.06      6.71 o 
  -1   4  10       24.39       22.36      3.21 o 
   0   4  10        0.14       10.30      2.69 o 
   1   4  10       41.25       56.33      3.21 o 
   2   4  10      732.84      823.60     14.70 o 
   3   4  10     1180.30     1462.67     19.63 o 
   4   4  10       47.66       40.87      3.06 o 
   5   4  10      166.17      159.31      8.45 o 
   6   4  10       15.63       24.50      4.39 o 
   7   4  10        3.48       12.32      3.54 o 
  -9   5  10       12.72       22.55      4.92 o 
  -8   5  10      113.20       92.45     12.52 o 
  -7   5  10       17.92       26.23      2.70 o 
  -6   5  10      370.33      381.09     11.14 o 
  -5   5  10        4.68       18.86      2.56 o 
  -3   5  10     1053.93     1186.53     14.97 o 
  -2   5  10      643.77      653.09      9.19 o 
  -1   5  10      124.26       78.08      3.31 o 
   0   5  10     2104.58     2128.10     25.58 o 
   1   5  10     1711.38     2083.69     25.32 o 
   2   5  10     1331.97     1293.87     25.96 o 
   3   5  10     1535.30     1837.14     30.47 o 
   4   5  10      702.77      825.50     15.94 o 
   5   5  10      303.32      392.29     14.46 o 
   6   5  10        0.05        8.22      3.00 o 
   7   5  10       16.57       15.09      3.40 o 
  -9   6  10      129.26      141.27     11.06 o 
  -8   6  10      171.61      127.16     15.27 o 
  -7   6  10        0.92        9.66      2.17 o 
  -6   6  10     2147.15     2367.66     31.02 o 
  -5   6  10       37.97       17.70      3.87 o 
  -4   6  10       37.36       28.66      2.97 o 
  -3   6  10      258.52      211.60      6.53 o 
  -2   6  10     4205.15     4358.45     40.61 o 
  -1   6  10       78.82       69.99      5.03 o 
   0   6  10     2576.98     2862.73     47.51 o 
   1   6  10     1198.27     1384.35     24.03 o 
   2   6  10     6175.65     6834.56    139.21 o 
   3   6  10      465.36      538.11     13.29 o 
   4   6  10      239.46      274.41     10.62 o 
   5   6  10        0.71        8.23      3.66 o 
   6   6  10      154.61      152.92      8.77 o 
   7   6  10        5.63        9.91      2.80 o 
  -9   7  10        4.32       15.92      2.99 o 
  -8   7  10      205.06      215.37     15.73 o 
  -7   7  10      239.66      243.54     14.45 o 
  -6   7  10      487.10      545.37     16.39 o 
  -5   7  10      254.55      246.37      8.44 o 
  -4   7  10     2925.39     3378.11     36.44 o 
  -3   7  10      968.78      916.80     12.01 o 
  -2   7  10       47.73       44.07      3.06 o 
  -1   7  10       31.31       31.53      3.10 o 
   0   7  10     5854.69     5888.09    134.15 o 
   1   7  10        8.62       15.75      2.49 o 
   2   7  10     4503.24     5026.30     55.60 o 
   3   7  10     1309.94     1539.79     27.46 o 
   4   7  10       21.46       30.21      4.28 o 
   5   7  10      148.85      153.60      8.74 o 
   6   7  10       80.39       91.38      7.68 o 
   7   7  10       93.01       72.68      7.42 o 
  -9   8  10      344.12      407.36     25.78 o 
  -8   8  10       91.99       69.38     12.57 o 
  -7   8  10      106.24       92.43      7.69 o 
  -6   8  10     1513.18     1806.16     35.83 o 
  -5   8  10     1869.61     2121.98     26.89 o 
  -4   8  10      121.15      129.08      5.04 o 
  -3   8  10      963.66     1098.80     13.49 o 
  -2   8  10     1245.33     1365.75     21.37 o 
  -1   8  10       32.85       39.68      2.94 o 
   0   8  10      638.35      645.81     16.05 o 
   1   8  10      238.21      290.45     12.14 o 
   2   8  10       51.56       38.47      4.61 o 
   3   8  10        2.61        3.61      2.89 o 
   4   8  10      849.02     1031.67     30.93 o 
   5   8  10       14.57       11.89      4.14 o 
   6   8  10       13.15       22.20      3.85 o 
  -8   9  10      415.02      213.48     87.07 o 
  -7   9  10      323.53      360.49     18.87 o 
  -6   9  10        6.91       13.69      2.93 o 
  -5   9  10       55.17       59.22      3.80 o 
  -4   9  10       65.08       38.84      4.03 o 
  -3   9  10      880.16     1039.44     20.77 o 
  -2   9  10      343.93      337.74     11.97 o 
  -1   9  10      296.22      299.80      9.07 o 
   0   9  10     2785.11     3280.12     37.39 o 
   1   9  10     1272.12     1355.63     17.04 o 
   2   9  10      185.07      199.68     10.41 o 
   3   9  10      955.26     1081.14     21.59 o 
   4   9  10        3.06        7.92      2.64 o 
   5   9  10       75.04       66.79      5.55 o 
   6   9  10       25.25       35.64      4.20 o 
  -8  10  10        5.33       13.15      3.74 o 
  -7  10  10       10.23       13.51      3.06 o 
  -6  10  10        4.65       14.35      2.29 o 
  -5  10  10      432.42      486.90     10.30 o 
  -4  10  10      249.18      286.52      9.55 o 
  -3  10  10      223.93      274.22      9.91 o 
  -2  10  10        3.23       15.13      2.46 o 
  -1  10  10      288.87      328.41     10.56 o 
   0  10  10       16.53       22.40      2.75 o 
   1  10  10       39.90       37.78      3.98 o 
   2  10  10       55.92       43.71      4.81 o 
   3  10  10      859.71      928.80     23.34 o 
   4  10  10        4.72        7.10      4.41 o 
   5  10  10       77.05       52.06      7.08 o 
   6  10  10       23.74       16.95      3.35 o 
  -7  11  10       18.99       19.94      2.90 o 
  -6  11  10      118.32      118.52      8.94 o 
  -5  11  10      400.42      500.30     15.56 o 
  -4  11  10       23.91       28.51      3.28 o 
  -3  11  10      363.16      458.19     19.16 o 
  -2  11  10       78.75      101.49      6.47 o 
  -1  11  10       92.43       75.09      4.51 o 
   0  11  10      132.58      153.99      7.33 o 
   1  11  10      388.92      345.23     14.67 o 
   2  11  10      256.24      239.77     11.75 o 
   3  11  10       15.61       16.79      4.56 o 
   4  11  10       13.36       26.59      4.17 o 
   5  11  10      243.03      267.51     16.58 o 
  -7  12  10      266.80      278.74     16.07 o 
  -6  12  10      129.84      106.41      7.08 o 
  -5  12  10        0.24       12.26      2.88 o 
  -4  12  10      128.74      142.06      8.10 o 
  -3  12  10      151.53      163.95     10.00 o 
  -2  12  10      227.70      254.75     15.76 o 
  -1  12  10      132.69      133.03      8.23 o 
   0  12  10       89.90       83.66      6.70 o 
   1  12  10        9.95        8.10      3.50 o 
   2  12  10        2.99        6.84      3.62 o 
   3  12  10      151.09      156.65     13.41 o 
   4  12  10      102.30       96.86     12.46 o 
   5  12  10        5.68       14.18      5.52 o 
  -6  13  10       40.04       52.10      6.06 o 
  -5  13  10      367.14      374.59     18.68 o 
  -4  13  10      100.90      147.39     10.64 o 
  -3  13  10       26.99       26.63      3.21 o 
  -2  13  10       17.76       14.78      4.57 o 
  -1  13  10       16.04       19.11      6.20 o 
   0  13  10      378.28      348.11     17.18 o 
   1  13  10       17.49       10.11      5.68 o 
   2  13  10       80.02       81.89      7.44 o 
   3  13  10      140.96      117.59     12.63 o 
   4  13  10        0.04        9.81      5.73 o 
  -6  14  10      239.08      273.57     20.19 o 
  -5  14  10        5.48       12.57      3.43 o 
  -4  14  10        1.43        8.49      2.71 o 
  -3  14  10      266.82      289.05     16.45 o 
  -2  14  10      224.70      300.60     21.15 o 
  -1  14  10        0.80       10.37      3.03 o 
   0  14  10       88.92       63.57      9.75 o 
   1  14  10       10.51        9.84      1.42 o 
   2  14  10        1.42        8.28      2.25 o 
   3  14  10        3.77       15.77      3.77 o 
   4  14  10        2.89       20.52      5.14 o 
  -5  15  10       36.43       34.22      5.03 o 
  -4  15  10      212.98      268.68     17.24 o 
  -3  15  10       67.69       53.55      5.26 o 
  -2  15  10       16.66       11.95      2.51 o 
  -1  15  10        3.23       13.04      2.58 o 
   0  15  10      559.76      687.44     34.07 o 
   1  15  10      140.37      128.77     15.58 o 
   2  15  10      193.60      205.36     18.04 o 
   3  15  10        0.45        8.58      5.83 o 
  -4  16  10        0.65       18.03      5.44 o 
  -3  16  10        0.15        8.17      3.69 o 
  -2  16  10       17.89       31.03      7.00 o 
  -1  16  10        0.32       11.05      4.52 o 
   0  16  10        6.17       17.66      6.75 o 
   1  16  10        1.83       18.61      5.39 o 
   2  16  10        4.26       10.13      5.90 o 
  -1  17  10       26.53       26.65      6.41 o 
  -9   1  11        7.94       11.51      3.94 o 
  -8   1  11      184.22      179.84      9.65 o 
  -7   1  11      147.17      133.06      7.89 o 
  -6   1  11      361.97      311.11      9.90 o 
  -5   1  11      117.79       89.99      4.81 o 
  -3   1  11      180.98      159.43      4.59 o 
  -2   1  11       46.00       57.10      2.77 o 
  -1   1  11       17.73       27.25      2.94 o 
   0   1  11      485.06      462.49      8.22 o 
   1   1  11       13.29       14.11      3.42 o 
   2   1  11      204.82      206.09      7.49 o 
   3   1  11       14.47       10.37      2.79 o 
   4   1  11        7.92       11.80      3.14 o 
   5   1  11        8.17       21.03      3.40 o 
   6   1  11       13.94       18.84      2.52 o 
   7   1  11       27.42       25.54      5.03 o 
  -9   2  11        8.33       17.99      4.80 o 
  -8   2  11     1117.58     1198.41     33.53 o 
  -7   2  11       63.45       60.23      4.78 o 
  -6   2  11      831.31      856.17     20.94 o 
  -5   2  11      196.54      173.28      7.18 o 
  -4   2  11      472.75      475.55      8.71 o 
  -3   2  11       39.39       51.16      2.72 o 
  -2   2  11      393.61      361.70      6.30 o 
  -1   2  11     2179.36     2335.95     23.09 o 
   0   2  11       81.18       99.81      3.99 o 
   1   2  11      383.13      449.91      8.35 o 
   2   2  11      830.19      850.05     11.71 o 
   3   2  11        8.56       22.41      4.02 o 
   4   2  11       80.01       63.72      5.93 o 
   5   2  11      698.24      698.92     14.27 o 
   6   2  11      145.42      152.86      7.59 o 
   7   2  11        2.08       14.45      3.68 o 
  -9   3  11       29.56       24.41      4.94 o 
  -8   3  11      279.08      299.28     18.13 o 
  -7   3  11        0.20       17.83      3.88 o 
  -5   3  11        2.02        8.42      3.03 o 
  -4   3  11      276.38      239.66      6.86 o 
  -3   3  11        7.32       12.34      2.37 o 
  -2   3  11      774.43      803.13     11.35 o 
  -1   3  11        7.76       11.89      2.09 o 
   1   3  11      352.35      355.62      8.49 o 
   2   3  11        9.92       11.03      2.91 o 
   3   3  11      311.15      258.06      8.01 o 
   4   3  11        7.06        6.45      4.44 o 
   5   3  11      238.50      346.79     14.06 o 
   6   3  11       18.13       22.96      4.05 o 
   7   3  11      176.91      149.47      8.32 o 
  -9   4  11       99.26      120.65     10.05 o 
  -8   4  11     1607.50     2012.32     48.14 o 
  -7   4  11       59.89       50.19      3.46 o 
  -6   4  11      610.17      739.98     19.22 o 
  -5   4  11      848.71      924.99     13.30 o 
  -4   4  11      629.43      639.50     14.09 o 
  -3   4  11       10.59       14.66      1.89 o 
  -2   4  11     1485.11     1458.36     12.21 o 
  -1   4  11     2890.59     3064.72     24.22 o 
   0   4  11      310.83      341.23      7.79 o 
   1   4  11      383.41      389.84      8.72 o 
   2   4  11     3851.16     4436.89     51.38 o 
   3   4  11       15.05       21.50      4.94 o 
   4   4  11        7.13        9.81      2.72 o 
   5   4  11      763.89      833.94     21.39 o 
   6   4  11       44.74       47.74      4.24 o 
   7   4  11        6.36       19.63      4.07 o 
  -9   5  11      280.22      312.45     21.63 o 
  -8   5  11       75.75       58.82      5.34 o 
  -7   5  11        1.75        9.84      2.85 o 
  -6   5  11     2585.69     3143.34     46.72 o 
  -5   5  11      170.81      167.42      5.93 o 
  -4   5  11       69.49       33.31      2.32 o 
  -3   5  11     1340.22     1538.87     26.92 o 
  -2   5  11       26.89       32.54      2.30 o 
  -1   5  11       70.70       73.56      6.30 o 
   0   5  11     3675.50     3882.58     62.93 o 
   1   5  11      653.28      603.25     13.38 o 
   2   5  11      354.66      306.54      9.43 o 
   3   5  11      160.97      159.33      7.32 o 
   4   5  11      400.47      529.90     17.72 o 
   5   5  11        4.94       16.77      5.02 o 
   6   5  11      180.69      272.83     13.53 o 
   7   5  11       53.59       35.08      5.57 o 
  -9   6  11        1.70       12.83      4.59 o 
  -8   6  11       67.06       53.37      7.63 o 
  -7   6  11       46.57       44.37      4.67 o 
  -6   6  11       96.23      107.01      5.55 o 
  -5   6  11      242.59      280.15      9.10 o 
  -4   6  11      301.13      339.87      7.84 o 
  -3   6  11      181.86      148.34      5.87 o 
  -2   6  11      920.88      948.91     11.38 o 
  -1   6  11      747.62      898.96     13.71 o 
   0   6  11       43.84       27.07      3.66 o 
   1   6  11      576.48      678.16     15.55 o 
   2   6  11     2018.79     2227.89     31.55 o 
   3   6  11       68.18       78.13      6.28 o 
   4   6  11        2.11       10.79      3.32 o 
   5   6  11       42.30       29.01      4.14 o 
   6   6  11        9.85       15.10      2.52 o 
   7   6  11       53.67       58.60      5.80 o 
  -9   7  11      215.73      247.84     18.89 o 
  -8   7  11        1.12        7.43      1.94 o 
  -7   7  11       15.76       17.03      3.13 o 
  -6   7  11       29.43       28.83      3.73 o 
  -5   7  11       35.18       34.77      4.25 o 
  -4   7  11     2793.00     3199.25     30.82 o 
  -3   7  11       26.85       26.06      4.02 o 
  -2   7  11      188.38      218.57      6.85 o 
  -1   7  11     2506.90     2760.08     28.44 o 
   0   7  11      138.44      139.09      5.93 o 
   1   7  11       89.46       79.83      4.28 o 
   2   7  11      424.71      358.87     12.80 o 
   3   7  11      164.31      153.85      8.33 o 
   4   7  11       84.35       85.16      7.80 o 
   5   7  11      112.57      125.94      8.75 o 
   6   7  11       23.00       22.43      2.91 o 
  -8   8  11      383.80      479.67     21.63 o 
  -7   8  11      212.99      239.46     15.94 o 
  -6   8  11        8.70       10.88      2.63 o 
  -5   8  11      103.76      106.02      6.87 o 
  -4   8  11       29.49       27.70      3.10 o 
  -3   8  11        0.08       11.66      3.36 o 
  -2   8  11      252.23      226.29      7.51 o 
  -1   8  11      109.80      103.52      4.63 o 
   0   8  11       16.79       10.91      2.26 o 
   1   8  11       87.50       73.81      4.16 o 
   2   8  11      963.33     1110.40     21.51 o 
   3   8  11       14.05       15.76      3.20 o 
   4   8  11      266.71      273.62     14.25 o 
   5   8  11       11.94       19.11      2.91 o 
   6   8  11      182.28      179.69     12.12 o 
  -8   9  11      176.54      207.24     13.76 o 
  -7   9  11        9.17       18.44      3.50 o 
  -6   9  11       21.98       24.66      4.12 o 
  -5   9  11      363.98      384.97     11.94 o 
  -4   9  11      154.10      116.23      5.64 o 
  -3   9  11       18.22       13.28      2.48 o 
  -2   9  11       75.26       62.53      4.38 o 
  -1   9  11      252.83      280.86      8.30 o 
   0   9  11     1733.14     1815.23     25.84 o 
   1   9  11      183.11      157.68      9.04 o 
   2   9  11      159.77      186.43      9.70 o 
   3   9  11      240.90      223.65     11.73 o 
   4   9  11      167.57      209.36     18.52 o 
   5   9  11      356.78      358.27     19.75 o 
   6   9  11       36.18       30.65      4.61 o 
  -8  10  11      374.30      403.07     25.58 o 
  -7  10  11       28.29       23.19      5.01 o 
  -6  10  11     1019.54     1101.82     44.27 o 
  -5  10  11       27.03       21.04      2.63 o 
  -4  10  11       36.32       24.69      3.90 o 
  -3  10  11      722.35      854.22     28.66 o 
  -2  10  11      122.47       84.49      5.32 o 
  -1  10  11       61.95       37.43      4.02 o 
   0  10  11       63.40       58.04      6.26 o 
   1  10  11      538.84      541.24     17.80 o 
   2  10  11      320.10      432.76     20.60 o 
   3  10  11       79.37       71.81      5.50 o 
   4  10  11       66.34       88.57      8.94 o 
   5  10  11      129.17      104.20      9.48 o 
  -7  11  11        4.85       15.70      4.98 o 
  -6  11  11      129.89      126.06     10.99 o 
  -5  11  11       56.11       43.86      3.72 o 
  -4  11  11     2373.47     2847.08     37.23 o 
  -3  11  11      111.15       99.72      5.83 o 
  -2  11  11       63.80      102.60      7.78 o 
  -1  11  11      430.19      517.30     18.02 o 
   0  11  11      103.81      129.57      9.75 o 
   1  11  11        9.07       12.67      3.92 o 
   2  11  11      296.85      348.24     18.27 o 
   3  11  11      101.20       76.24      6.42 o 
   4  11  11       12.85       25.42      6.51 o 
   5  11  11        4.64       17.17      3.71 o 
  -7  12  11       17.30       24.49      4.20 o 
  -6  12  11      736.15      864.90     37.83 o 
  -5  12  11        2.65       14.45      2.36 o 
  -4  12  11        4.85        7.51      3.92 o 
  -3  12  11        2.96       12.86      2.10 o 
  -2  12  11       26.50       37.97      3.69 o 
  -1  12  11       14.68       11.51      4.75 o 
   0  12  11        7.17       14.74      3.34 o 
   1  12  11      532.50      604.43     20.25 o 
   2  12  11      104.23      129.70      8.56 o 
   3  12  11       31.50       16.96      4.69 o 
   4  12  11        6.66       24.10      5.37 o 
  -6  13  11      120.36      124.21     10.12 o 
  -5  13  11       23.35       27.76      3.90 o 
  -4  13  11       61.36       53.93      8.55 o 
  -3  13  11       22.75       30.28      3.82 o 
  -2  13  11      126.65      164.90     11.47 o 
  -1  13  11      322.30      354.38     25.01 o 
   0  13  11      231.22      338.99     15.41 o 
   1  13  11       62.27       41.74      3.89 o 
   2  13  11        9.80       10.79      3.46 o 
   3  13  11       17.36       26.24      5.11 o 
   4  13  11      266.92      278.80     23.57 o 
  -5  14  11        2.89       11.40      3.71 o 
  -4  14  11       27.65       22.78      6.20 o 
  -3  14  11       99.79      118.87     10.02 o 
  -2  14  11       25.74       20.16      4.66 o 
  -1  14  11      111.18       78.77      6.92 o 
   0  14  11       46.10       32.34      6.04 o 
   1  14  11        6.99       15.31      3.43 o 
   2  14  11      167.25      125.14     12.10 o 
   3  14  11       78.50       67.45      8.88 o 
  -4  15  11      448.81      552.07     44.24 o 
  -3  15  11      142.41      148.75     13.99 o 
  -2  15  11      109.80      115.17      8.12 o 
  -1  15  11       20.39       18.91      3.80 o 
   0  15  11       63.04       47.72      7.07 o 
   1  15  11       27.13       10.81      2.65 o 
   2  15  11       43.87       29.89      4.77 o 
  -3  16  11      217.56      297.43     25.75 o 
  -2  16  11      617.19      873.50     67.74 o 
  -1  16  11      368.85      414.39     41.93 o 
   0  16  11       26.96       40.59      6.05 o 
   1  16  11       45.73       33.33     10.08 o 
  -9   0  12      674.05      748.46     60.31 o 
  -8   0  12      358.41      422.86     23.72 o 
  -7   0  12      300.01      304.99     19.06 o 
  -6   0  12       20.29       55.92      7.54 o 
  -5   0  12     1319.05     1396.71     26.55 o 
  -4   0  12      453.03      404.58     13.16 o 
  -3   0  12      123.13      107.08      6.17 o 
  -2   0  12      513.32      473.55     47.66 o 
  -1   0  12     2199.75     2597.86     48.53 o 
   0   0  12       51.85       47.87      5.14 o 
   1   0  12     1539.11     1569.86     25.43 o 
   2   0  12     1302.27     1435.10     27.20 o 
   3   0  12      300.75      400.57     16.42 o 
   4   0  12      114.49       91.10     12.90 o 
   5   0  12     1454.52     1693.98     86.98 o 
   6   0  12       28.40       20.60      6.36 o 
   7   0  12       43.54       42.88      9.17 o 
  -9   1  12       23.19       21.35      4.01 o 
  -8   1  12       30.08       54.75      5.30 o 
  -7   1  12      589.99      588.47     21.63 o 
  -6   1  12      863.29      901.51     17.80 o 
  -5   1  12      520.03      634.84     15.10 o 
  -3   1  12      122.48      133.86      5.14 o 
  -2   1  12      445.99        7.03      6.99 o 
  -1   1  12      273.16      256.15      7.00 o 
   0   1  12      166.81      148.00      9.10 o 
   1   1  12     2035.29     2384.01     22.66 o 
   2   1  12      638.20      854.49     14.37 o 
   3   1  12      380.46      376.01     10.99 o 
   4   1  12       85.40       61.83      5.62 o 
   5   1  12      261.83      368.91     14.44 o 
   6   1  12      107.51      110.29      7.59 o 
   7   1  12      306.96      352.62     18.47 o 
  -9   2  12      256.13      278.59     15.34 o 
  -8   2  12      460.46      591.38     24.28 o 
  -7   2  12       38.80       58.89      6.09 o 
  -6   2  12       30.84       81.60      7.82 o 
  -5   2  12      149.56      144.87      7.50 o 
  -4   2  12     1141.91     1077.93     13.79 o 
  -3   2  12       17.05       24.98      2.19 o 
  -2   2  12      218.99      214.93      6.75 o 
  -1   2  12     1094.26     1154.79     12.56 o 
   0   2  12      143.83      146.57      5.66 o 
   1   2  12      114.63      113.34      5.15 o 
   2   2  12      408.14      430.72     15.48 o 
   3   2  12      846.25      954.23     17.13 o 
   4   2  12       60.47       33.65      5.72 o 
   5   2  12      160.93      173.20      8.69 o 
   6   2  12       61.21       56.46      5.27 o 
   7   2  12        2.18       12.59      2.66 o 
  -9   3  12       24.01       14.97      6.01 o 
  -8   3  12      124.80      102.08      7.95 o 
  -7   3  12       13.36       15.13      2.77 o 
  -6   3  12     1126.30       -0.09      1.74 o 
  -5   3  12      220.42      271.23     14.50 o 
  -4   3  12       68.46       65.96      6.80 o 
  -3   3  12      139.85      148.11      5.39 o 
  -2   3  12       28.81       18.20      3.45 o 
  -1   3  12       72.70       97.45      4.38 o 
   0   3  12       62.79       62.99      3.56 o 
   1   3  12      208.55      154.03      6.75 o 
   2   3  12       91.15       69.42      5.07 o 
   3   3  12       32.84       17.37      3.01 o 
   4   3  12      438.65      552.84     21.03 o 
   5   3  12       42.76       44.46      5.16 o 
   6   3  12        0.39       11.51      2.16 o 
   7   3  12       23.66       26.84      4.66 o 
  -9   4  12       91.95       92.27      9.66 o 
  -8   4  12       58.90       42.88      4.00 o 
  -7   4  12        0.14       13.85      3.64 o 
  -6   4  12       21.35       19.35      3.19 o 
  -5   4  12     2443.82     2756.18     30.16 o 
  -4   4  12        5.23        9.91      2.22 o 
  -3   4  12     1283.42     1391.21     15.12 o 
  -2   4  12       82.90       63.81      3.77 o 
  -1   4  12       41.41       74.94      4.22 o 
   0   4  12      164.71      161.17      6.18 o 
   1   4  12      179.29      130.82      6.29 o 
   2   4  12       71.63       62.95      4.81 o 
   3   4  12      515.05      536.51     18.40 o 
   4   4  12       30.33       28.11      5.26 o 
   5   4  12       34.86       11.54      4.87 o 
   6   4  12        0.05       12.14      3.10 o 
  -9   5  12       35.55       46.72      7.95 o 
  -8   5  12        3.96       14.50      5.31 o 
  -7   5  12      590.18      590.22     70.61 o 
  -6   5  12       44.14       40.67      4.57 o 
  -5   5  12      478.14      501.96     14.18 o 
  -4   5  12     2290.79     2562.72     26.25 o 
  -3   5  12       67.31       77.64      3.73 o 
  -2   5  12       19.16       35.95      3.57 o 
  -1   5  12      799.26      886.75     23.72 o 
   0   5  12       10.17        8.27      2.65 o 
   1   5  12       86.20       65.97      6.85 o 
   2   5  12      115.58      105.55      5.87 o 
   3   5  12      197.18      147.12      7.69 o 
   4   5  12      122.25      113.19      9.14 o 
   5   5  12       46.57       46.03      4.89 o 
   6   5  12       42.10       42.68      4.35 o 
  -9   6  12        4.61       13.76      3.27 o 
  -8   6  12      713.11      816.78     39.32 o 
  -7   6  12       85.66       87.56      5.84 o 
  -6   6  12      576.09      630.05     16.74 o 
  -5   6  12      611.40      565.80     14.90 o 
  -4   6  12      595.24      666.29     14.30 o 
  -3   6  12     1305.85     1488.73     19.76 o 
  -2   6  12      678.49      656.47     14.12 o 
  -1   6  12     1866.02     2223.74     33.48 o 
   0   6  12      594.24      614.32     21.10 o 
   1   6  12      450.44      441.97     11.89 o 
   2   6  12      830.19      938.07     23.36 o 
   3   6  12     1597.72     1903.18     31.89 o 
   4   6  12      116.86       88.71      6.27 o 
   5   6  12      227.11      232.68     11.75 o 
   6   6  12        0.01       17.29      3.52 o 
  -8   7  12       56.36       57.35      6.64 o 
  -7   7  12      123.62       94.21      7.60 o 
  -6   7  12     1162.90     1364.20     22.81 o 
  -5   7  12       22.58       22.74      2.34 o 
  -3   7  12       28.55       35.83      3.58 o 
  -2   7  12      149.99      127.34      7.26 o 
  -1   7  12      567.13      654.35     16.55 o 
   0   7  12       18.63       28.65      2.99 o 
   1   7  12     2468.12     2781.77     45.31 o 
   2   7  12       16.67       17.52      3.44 o 
   3   7  12      297.83      306.31     12.88 o 
   4   7  12      232.20      176.87     13.47 o 
   5   7  12      191.27      195.71     12.43 o 
   6   7  12        1.40       15.21      2.95 o 
  -8   8  12      553.06      680.60     30.78 o 
  -7   8  12      209.06      158.37      8.98 o 
  -6   8  12      297.02      254.50     11.12 o 
  -5   8  12      282.60      261.44     13.02 o 
  -4   8  12      261.13      239.21     12.18 o 
  -3   8  12        0.00        7.83      2.13 o 
  -2   8  12      204.97      203.50      8.02 o 
  -1   8  12     1357.70     1459.96     27.04 o 
   0   8  12       84.96       61.49      4.53 o 
   1   8  12        6.67        9.65      3.46 o 
   2   8  12        7.41       22.01      3.06 o 
   3   8  12      242.18      194.64     10.49 o 
   4   8  12        0.28       10.06      4.01 o 
   5   8  12      438.83      553.49     26.41 o 
   6   8  12        3.01       22.93      6.76 o 
  -8   9  12       10.70       17.08      4.31 o 
  -7   9  12      723.08      862.90     42.28 o 
  -6   9  12      684.87      127.05    220.87 o 
  -5   9  12       94.41       98.55      7.08 o 
  -4   9  12       16.12        5.57      1.88 o 
  -3   9  12      382.17      369.46     11.55 o 
  -2   9  12        1.16        4.45      3.28 o 
  -1   9  12       33.49       19.23      2.95 o 
   0   9  12      321.32      324.18     12.49 o 
   1   9  12     1665.37     1786.88     32.95 o 
   2   9  12      545.53      570.58     19.02 o 
   3   9  12      144.39      154.34      8.96 o 
   4   9  12       15.32       12.04      4.32 o 
   5   9  12      138.04       91.58     12.01 o 
  -7  10  12       14.15       19.74      4.39 o 
  -6  10  12       17.15       21.82      2.69 o 
  -5  10  12       61.60       32.29      3.01 o 
  -4  10  12       28.35       23.85      4.87 o 
  -3  10  12     1116.68     1215.05     28.89 o 
  -2  10  12       96.20       44.04      6.19 o 
  -1  10  12       57.88       39.38      5.03 o 
   0  10  12       36.05       26.46      4.34 o 
   1  10  12        2.34       16.83      2.74 o 
   2  10  12      452.74      482.05     23.43 o 
   3  10  12       11.56       17.16      5.16 o 
   4  10  12       36.10       34.03      7.00 o 
   5  10  12       18.06       13.60      5.27 o 
  -7  11  12      107.18      104.88      9.63 o 
  -6  11  12       35.08       25.02      3.19 o 
  -5  11  12       20.05       28.36      3.11 o 
  -4  11  12      972.19     1180.32     46.94 o 
  -3  11  12        0.03        3.29      1.30 o 
  -2  11  12       55.62       48.56      6.70 o 
  -1  11  12       66.46       50.06      6.99 o 
   0  11  12        5.47       14.69      4.05 o 
   1  11  12        0.93       12.51      2.89 o 
   2  11  12      147.64      105.47      7.56 o 
   3  11  12        4.56       15.37      3.53 o 
   4  11  12       15.92       23.15      4.33 o 
  -6  12  12      332.51      399.39     28.71 o 
  -5  12  12      125.41      107.24      7.33 o 
  -4  12  12       60.51       72.11      5.85 o 
  -3  12  12       20.60       31.35      5.26 o 
  -2  12  12     1078.96     1297.64     39.95 o 
  -1  12  12      144.26       95.31     10.82 o 
   0  12  12       44.92       35.86      4.06 o 
   1  12  12        8.34       14.32      3.56 o 
   2  12  12      267.86      310.85     16.05 o 
   3  12  12       33.53       32.65      6.67 o 
   4  12  12      186.40      186.41     17.70 o 
  -6  13  12       30.75       25.10      7.49 o 
  -5  13  12       63.65       83.61      7.32 o 
  -4  13  12      260.70      290.84     20.83 o 
  -3  13  12      348.93      362.04     27.61 o 
  -2  13  12       86.48       82.41      9.49 o 
  -1  13  12      152.49      115.70      8.50 o 
   0  13  12      297.65      311.25     16.97 o 
   1  13  12      449.27      501.00     24.83 o 
   2  13  12        1.80       10.77      3.03 o 
   3  13  12      183.73      224.70     17.96 o 
  -5  14  12       55.45       36.35      6.39 o 
  -4  14  12       14.88       17.39      2.80 o 
  -3  14  12       29.60       22.68      3.66 o 
  -2  14  12      102.14       66.42      7.83 o 
  -1  14  12      167.92      187.56     14.40 o 
   0  14  12       36.18       29.46      8.75 o 
   1  14  12       43.48       51.58      5.81 o 
   2  14  12      254.67      228.41     20.12 o 
  -4  15  12       55.45       43.07      7.80 o 
  -3  15  12        4.30       10.32      3.17 o 
  -2  15  12       68.02       98.85     14.19 o 
  -1  15  12       12.95       18.54      4.13 o 
   0  15  12        8.51        6.96      5.06 o 
   1  15  12      167.34      191.26     20.32 o 
  -9   1  13       97.58      120.14     10.03 o 
  -8   1  13       39.52       41.65      5.26 o 
  -7   1  13      111.75      145.85     30.75 o 
  -6   1  13       18.16       20.30      4.72 o 
  -5   1  13       75.03       70.11      4.42 o 
  -4   1  13      224.44      226.86      8.40 o 
  -3   1  13      450.19      439.19      8.69 o 
  -2   1  13      298.62      306.29      6.94 o 
  -1   1  13      132.95      160.93      6.86 o 
   0   1  13       34.94       20.39      1.99 o 
   1   1  13      598.68      613.88     12.78 o 
   2   1  13      420.53      505.16     14.80 o 
   3   1  13      152.73      199.41      8.91 o 
   4   1  13      337.99      323.60     15.74 o 
   5   1  13       21.98       26.51      3.97 o 
   6   1  13        2.93       12.45      3.17 o 
  -9   2  13       97.85       85.67      7.24 o 
  -8   2  13        8.95       21.75      3.91 o 
  -7   2  13     3585.43     4790.29     58.74 o 
  -6   2  13       28.49       28.01      4.79 o 
  -5   2  13      551.11      564.55     19.18 o 
  -4   2  13      324.44      380.53      9.28 o 
  -3   2  13      204.43      258.09      6.67 o 
  -2   2  13       92.67       82.58      3.76 o 
  -1   2  13     2071.24     2337.07     29.37 o 
   0   2  13       68.66       68.80      5.15 o 
   1   2  13      290.89      377.55     16.73 o 
   2   2  13       41.87       30.10      2.51 o 
   3   2  13     2962.19     3456.60    114.87 o 
   4   2  13       66.04       49.78      8.45 o 
   5   2  13        8.10       13.07      3.60 o 
   6   2  13       13.32       15.92      2.83 o 
  -9   3  13      511.84      595.24     36.61 o 
  -8   3  13       70.62       74.95      6.75 o 
  -7   3  13      129.58      263.87     37.80 o 
  -6   3  13       69.69       71.31      4.65 o 
  -5   3  13     2093.85     2407.71     38.65 o 
  -4   3  13      206.48      196.83      8.10 o 
  -3   3  13     1488.02     1694.20     17.99 o 
  -2   3  13        9.76        8.48      1.64 o 
  -1   3  13       15.67       18.90      2.49 o 
   0   3  13        2.65       13.30      2.53 o 
   1   3  13     3733.86     4506.96     69.07 o 
   2   3  13      112.76      106.37      6.51 o 
   3   3  13        8.07        9.66      2.02 o 
   4   3  13       67.19       40.87      6.51 o 
   5   3  13       38.19       29.02      3.88 o 
   6   3  13       68.08       77.91      7.73 o 
  -9   4  13       95.67       88.55      8.99 o 
  -8   4  13        3.13       14.63      3.09 o 
  -6   4  13       20.37       17.31      3.56 o 
  -5   4  13     2189.85     2764.15     35.78 o 
  -4   4  13     2033.41     2200.74     28.07 o 
  -3   4  13      190.02      192.53      6.78 o 
  -2   4  13       78.71       92.08      4.23 o 
  -1   4  13     2138.57     2391.65     32.71 o 
   0   4  13       77.71       84.16      4.76 o 
   1   4  13       96.44       90.48      4.79 o 
   2   4  13       17.20       21.40      4.43 o 
   3   4  13      485.73      586.57     20.05 o 
   4   4  13      328.53      326.18     15.13 o 
   5   4  13       50.96       57.93      5.98 o 
   6   4  13      643.63      818.83     38.34 o 
  -9   5  13      160.67      159.37     11.95 o 
  -8   5  13       85.11      105.87      7.15 o 
  -7   5  13      541.59       58.55    243.85 o 
  -6   5  13      152.46      118.54      6.70 o 
  -5   5  13     2326.85     2734.70     35.52 o 
  -4   5  13      111.00      110.03      4.98 o 
  -3   5  13      422.44      451.94      9.67 o 
  -2   5  13       20.28       17.62      2.06 o 
  -1   5  13        3.35        9.50      2.23 o 
   0   5  13       26.71       18.86      3.28 o 
   1   5  13      855.46      931.92     26.61 o 
   2   5  13        0.97        9.15      2.91 o 
   3   5  13       49.40       34.39      4.23 o 
   4   5  13      172.16      138.54      8.31 o 
   5   5  13      164.37      186.55     11.49 o 
   6   5  13       16.23       26.22      3.58 o 
  -8   6  13        6.29        8.93      3.42 o 
  -7   6  13       63.00       51.36      3.83 o 
  -6   6  13       58.01       55.31      4.56 o 
  -5   6  13      372.64      413.61     15.08 o 
  -4   6  13      830.41      890.16     16.62 o 
  -3   6  13       78.82       80.87      4.28 o 
  -2   6  13       41.68       49.44      4.44 o 
  -1   6  13       60.90       58.46      3.57 o 
   0   6  13       77.41       61.81      4.39 o 
   1   6  13       47.70       23.42      3.75 o 
   2   6  13        2.15        6.36      2.28 o 
   3   6  13       14.08       16.85      3.48 o 
   4   6  13       44.38       37.45      6.15 o 
   5   6  13        0.65       15.72      3.19 o 
   6   6  13       37.20       23.88      4.53 o 
  -8   7  13       64.87       85.18      7.56 o 
  -7   7  13       63.21       66.23      4.96 o 
  -6   7  13       36.00       51.45      4.76 o 
  -5   7  13      104.80       90.68      5.46 o 
  -4   7  13      480.34      571.94     16.31 o 
  -3   7  13       56.53       53.92      5.78 o 
  -2   7  13       87.72       89.75      5.67 o 
  -1   7  13        9.10       15.17      4.85 o 
   0   7  13      496.08      509.20     18.29 o 
   1   7  13       19.17       15.39      3.67 o 
   2   7  13      135.99      123.97      8.51 o 
   3   7  13      204.66      169.19     11.27 o 
   4   7  13      112.49       82.91      7.24 o 
   5   7  13      121.31      108.29      8.21 o 
  -8   8  13       82.11       89.55      8.28 o 
  -7   8  13      152.69      143.71      8.88 o 
  -6   8  13       99.98      144.07      7.44 o 
  -5   8  13      462.16      407.96     22.39 o 
  -4   8  13       70.60       40.51      4.09 o 
  -3   8  13      164.40      148.81      7.50 o 
  -2   8  13      870.85      919.75     24.80 o 
  -1   8  13      676.91      722.08     20.22 o 
   0   8  13      349.73      340.65     19.70 o 
   1   8  13       72.90       46.88      5.38 o 
   2   8  13      228.57      250.28     11.26 o 
   3   8  13      264.40      328.39     16.23 o 
   4   8  13      133.35      158.22     10.91 o 
   5   8  13        5.04        7.46      4.33 o 
  -7   9  13        3.93       15.51      3.26 o 
  -6   9  13       81.69       60.35      6.00 o 
  -5   9  13      163.34      184.76     12.88 o 
  -4   9  13      498.17      497.53     47.25 o 
  -3   9  13     1264.12     1472.41     24.59 o 
  -2   9  13        0.71       12.75      3.20 o 
  -1   9  13       74.14       39.71      7.29 o 
   0   9  13      487.57      552.00     15.45 o 
   1   9  13     1856.64     2276.45     42.68 o 
   2   9  13      305.81      314.79     15.88 o 
   3   9  13       49.74       31.47      3.16 o 
   4   9  13       14.31       20.96      3.83 o 
   5   9  13       55.12       95.52     10.07 o 
  -7  10  13      554.78      702.14     43.19 o 
  -6  10  13       31.21       30.33      4.05 o 
  -5  10  13      227.54      144.49     18.46 o 
  -4  10  13       65.03       37.89      4.11 o 
  -3  10  13      199.00      205.01     10.08 o 
  -2  10  13      848.94     1019.09     30.26 o 
  -1  10  13     1870.86     2122.58     38.92 o 
   0  10  13       81.31       65.74      5.14 o 
   1  10  13       35.30       33.93      3.95 o 
   2  10  13       62.79       61.59      8.27 o 
   3  10  13      426.45      491.72     32.49 o 
   4  10  13        0.24       13.92      3.67 o 
  -6  11  13       12.53       16.91      3.44 o 
  -5  11  13      241.26      153.47     38.93 o 
  -4  11  13       22.20       17.79      3.63 o 
  -3  11  13      362.75      335.99     20.56 o 
  -2  11  13       40.14       23.57      4.39 o 
  -1  11  13      129.59       92.89     13.15 o 
   0  11  13       56.00       51.19      4.69 o 
   1  11  13      772.64      820.56     27.22 o 
   2  11  13        8.48       17.40      2.80 o 
   3  11  13       25.14       22.83      4.89 o 
   4  11  13        8.04       18.64      6.21 o 
  -6  12  13      165.31      193.77     14.05 o 
  -5  12  13        1.14        9.36      3.87 o 
  -4  12  13      329.00      278.54     34.01 o 
  -3  12  13       18.57       31.98      3.15 o 
  -2  12  13        0.88       11.69      3.00 o 
  -1  12  13      338.94      285.01     18.46 o 
   0  12  13        8.72       19.25      4.52 o 
   1  12  13       73.94       71.73      6.89 o 
   2  12  13      305.80      337.15     17.42 o 
   3  12  13        0.18       14.32      5.30 o 
  -5  13  13       12.99       17.92      4.13 o 
  -4  13  13      119.29      120.17     10.95 o 
  -3  13  13        6.92       14.53      2.89 o 
  -2  13  13       38.18       25.86      5.73 o 
  -1  13  13       14.97       14.85      4.36 o 
   0  13  13       98.68       86.92      7.28 o 
   1  13  13      233.61      248.85     15.91 o 
   2  13  13      148.76      157.76     14.84 o 
  -4  14  13       43.44       39.39      5.59 o 
  -3  14  13       18.14       18.12      5.04 o 
  -2  14  13       11.77       23.00      3.79 o 
  -1  14  13       12.49       26.04      5.92 o 
   0  14  13        0.64       16.80      2.98 o 
   1  14  13       17.44       15.42      3.99 o 
  -2  15  13        1.99       11.81      3.78 o 
  -1  15  13       68.12       43.44     15.44 o 
   0  15  13       19.79       21.78      4.56 o 
  -9   0  14      439.34      555.39     52.38 o 
  -8   0  14        1.50        4.96      4.77 o 
  -7   0  14     1487.41     1638.45     62.36 o 
  -6   0  14      257.21      245.83     17.60 o 
  -5   0  14       56.34      185.75     14.77 o 
  -4   0  14      475.64      513.07     22.52 o 
  -3   0  14      563.15      657.41     19.35 o 
  -2   0  14       41.45       65.08      6.93 o 
  -1   0  14      389.27      421.16     31.11 o 
   0   0  14      704.44      778.41     25.76 o 
   1   0  14      887.74     1166.03     48.53 o 
   2   0  14      122.42      108.23      8.02 o 
   3   0  14       97.76       73.93     11.24 o 
   4   0  14      376.81      438.18     43.28 o 
   5   0  14       10.30       20.98      5.54 o 
   6   0  14      311.69      270.31     33.18 o 
  -9   1  14      317.69      300.49     21.16 o 
  -8   1  14       48.31       44.75      4.58 o 
  -7   1  14       49.87       97.08     13.68 o 
  -6   1  14        0.59       17.03      4.20 o 
  -5   1  14     2576.94     2930.41     47.47 o 
  -4   1  14        7.28       24.84      3.97 o 
  -3   1  14      497.66      525.31     11.14 o 
  -2   1  14      213.04      283.39      9.44 o 
  -1   1  14      302.98      374.24      9.07 o 
   0   1  14      221.62      201.77      8.98 o 
   1   1  14      314.25      265.12     11.88 o 
   2   1  14       92.04       86.03      5.94 o 
   3   1  14       11.01       10.64      1.77 o 
   4   1  14        6.38        9.28      3.60 o 
   5   1  14       43.69       23.33      4.17 o 
   6   1  14      260.47      346.30     20.02 o 
  -9   2  14       29.51       39.55      5.23 o 
  -8   2  14       38.38       40.78      7.62 o 
  -7   2  14      416.72      448.98     14.69 o 
  -6   2  14      356.79      399.77     19.54 o 
  -5   2  14       52.72       68.88     19.70 o 
  -4   2  14      649.65      785.00     15.83 o 
  -3   2  14      361.24      350.52      8.62 o 
  -2   2  14       31.80       32.64      3.59 o 
  -1   2  14      569.38      652.59     13.70 o 
   0   2  14      563.38      603.77     13.51 o 
   1   2  14      604.07      746.19     20.47 o 
   2   2  14        0.54        5.88      2.72 o 
   3   2  14       78.11       68.15      6.72 o 
   4   2  14       92.87       67.20      7.59 o 
   5   2  14       33.35       23.46      3.28 o 
   6   2  14       99.39       73.07     12.06 o 
  -9   3  14       67.55       67.88      7.25 o 
  -8   3  14       94.48      112.46      7.62 o 
  -7   3  14        9.75       31.89      6.19 o 
  -6   3  14       97.09      112.59      7.08 o 
  -5   3  14        0.05       10.63      2.98 o 
  -4   3  14      721.78      832.68     15.70 o 
  -3   3  14      840.93      878.53     13.63 o 
  -2   3  14      205.72      217.18      7.31 o 
  -1   3  14        1.18       13.11      2.91 o 
   0   3  14        0.01       14.31      2.39 o 
   1   3  14      213.36      241.90     10.44 o 
   2   3  14        5.56        7.77      1.97 o 
   3   3  14        4.65       10.23      3.95 o 
   4   3  14       73.60       41.86      7.12 o 
   5   3  14        3.11       17.75      3.22 o 
   6   3  14       49.66       39.35      4.72 o 
  -8   4  14        0.01       14.22      3.84 o 
  -7   4  14      137.13      120.33      7.84 o 
  -6   4  14      272.37      274.43     11.95 o 
  -5   4  14      398.46      382.33     13.19 o 
  -4   4  14       86.10       99.69      6.02 o 
  -3   4  14      118.97      121.18      5.55 o 
  -2   4  14       19.55       16.78      3.31 o 
  -1   4  14       36.62       33.85      3.47 o 
   0   4  14      342.59      396.87     13.91 o 
   1   4  14        7.64       16.58      2.78 o 
   2   4  14       92.45       73.39      6.43 o 
   3   4  14        7.38       13.33      4.12 o 
   4   4  14       79.49       69.70      6.02 o 
   5   4  14        5.29       18.03      3.04 o 
  -8   5  14       55.17       47.34      5.79 o 
  -7   5  14      192.63       80.79     22.35 o 
  -6   5  14       16.77       18.20      3.10 o 
  -5   5  14      138.38      122.84      6.46 o 
  -4   5  14      161.76      147.99      6.83 o 
  -3   5  14      253.53      267.32      7.18 o 
  -2   5  14       96.97      110.39      6.39 o 
  -1   5  14      298.07      303.88     10.84 o 
   0   5  14      712.46      819.95     13.51 o 
   1   5  14     1519.56     1692.18     27.00 o 
   2   5  14      154.76      196.55     12.08 o 
   3   5  14      310.94      274.01     17.30 o 
   4   5  14       40.92       41.02      4.95 o 
   5   5  14      332.60      441.79     22.15 o 
  -8   6  14       23.81       31.53      4.86 o 
  -7   6  14      883.05     1047.46     39.10 o 
  -6   6  14       37.51       33.06      3.74 o 
  -5   6  14       47.13       39.57      3.69 o 
  -4   6  14      192.15      237.61      9.38 o 
  -3   6  14     1330.93     1453.30     20.59 o 
  -2   6  14        4.20       11.05      2.22 o 
  -1   6  14     3991.16     5019.68     86.83 o 
   0   6  14      877.51      966.00     20.62 o 
   1   6  14      729.84      763.94     29.40 o 
   2   6  14       87.43       60.79      5.32 o 
   3   6  14      662.11      855.71     25.72 o 
   4   6  14      609.51      769.65     31.48 o 
   5   6  14       43.24       37.62      4.87 o 
  -8   7  14       65.37       67.58      7.19 o 
  -7   7  14      141.07      141.62      9.36 o 
  -6   7  14       41.55       41.63      3.70 o 
  -5   7  14     1446.82     1678.91     30.27 o 
  -4   7  14      129.87       96.70      5.42 o 
  -2   7  14        5.20       10.74      4.09 o 
  -1   7  14      392.04      318.96     14.45 o 
   0   7  14       21.24       26.33      4.33 o 
   1   7  14     1570.47     1953.58     36.13 o 
   2   7  14      123.17      100.94      6.96 o 
   3   7  14       76.09       83.31      7.82 o 
   4   7  14       20.21       30.17      3.57 o 
   5   7  14        0.22       12.31      6.00 o 
  -7   8  14      686.97      991.35     41.50 o 
  -6   8  14       34.05       35.19      3.25 o 
  -5   8  14        1.76        7.42      2.49 o 
  -4   8  14        0.09        9.76      3.03 o 
  -3   8  14      884.22      939.80     46.73 o 
  -2   8  14      155.95       97.42      8.00 o 
  -1   8  14      165.83      185.61      9.05 o 
   0   8  14      204.85      163.74     10.06 o 
   1   8  14       13.18        4.70      2.75 o 
   2   8  14       21.04       14.99      3.17 o 
   3   8  14      251.44      359.56     17.45 o 
   4   8  14        1.25       14.84      2.99 o 
  -7   9  14        9.47       22.00      4.13 o 
  -6   9  14      278.65      340.60     16.54 o 
  -5   9  14     1212.01        3.69      2.42 o 
  -4   9  14      285.88      205.05     28.36 o 
  -3   9  14       18.78        9.65      3.50 o 
  -2   9  14      145.75      146.45      7.60 o 
  -1   9  14      396.18      450.55     20.49 o 
   0   9  14     1280.71     1486.95     26.09 o 
   1   9  14       75.48       79.62      6.21 o 
   2   9  14      165.67      136.99     10.62 o 
   3   9  14      259.63      224.75     14.60 o 
   4   9  14       16.79       26.16      5.68 o 
  -7  10  14        4.60       13.40      3.01 o 
  -6  10  14       12.10       19.30      3.30 o 
  -5  10  14      145.50      159.25     10.91 o 
  -4  10  14        0.76        6.03      3.32 o 
  -3  10  14       39.29       38.91      6.78 o 
  -2  10  14      601.43      600.26     30.84 o 
  -1  10  14      230.21      112.07     30.05 o 
   0  10  14      144.59      155.28      8.79 o 
   1  10  14        7.75       15.44      2.99 o 
   2  10  14        1.14       11.08      4.89 o 
   3  10  14        2.98       14.61      4.93 o 
   4  10  14        1.11        4.58      5.31 o 
  -6  11  14      152.16      168.62     14.38 o 
  -5  11  14        1.83       11.66      3.61 o 
  -4  11  14      218.45      147.64     34.64 o 
  -3  11  14       38.14       16.86      4.45 o 
  -2  11  14       40.21       26.43      4.30 o 
  -1  11  14       21.29       17.24      3.21 o 
   0  11  14      144.15      130.82      9.03 o 
   1  11  14       51.56       27.62      3.00 o 
   2  11  14        4.57        9.94      3.07 o 
   3  11  14       79.03       55.71      7.14 o 
  -5  12  14       48.00       51.46      6.47 o 
  -4  12  14       99.03      100.15      7.61 o 
  -3  12  14        0.13       16.05      2.46 o 
  -2  12  14      105.50       61.21     11.70 o 
  -1  12  14       91.23       67.50      9.64 o 
   0  12  14       19.99       19.16      3.46 o 
   1  12  14       11.39       15.08      5.80 o 
   2  12  14       15.90       22.66      4.15 o 
  -4  13  14       70.19       47.49      7.73 o 
  -3  13  14      426.79      587.79     45.68 o 
  -2  13  14       16.04       18.80      7.18 o 
  -1  13  14       19.13       16.08      4.51 o 
   0  13  14        1.38       16.35      4.58 o 
   1  13  14       37.47       24.29      4.72 o 
  -3  14  14      107.52      127.63     18.31 o 
  -2  14  14      209.54      219.66     19.13 o 
  -1  14  14        8.26       13.94      4.65 o 
   0  14  14       48.50       39.26     10.09 o 
  -8   1  15        3.00        9.70      3.78 o 
  -7   1  15       73.09       45.08      6.15 o 
  -6   1  15      336.22      366.82     19.73 o 
  -5   1  15      157.80      132.47      8.01 o 
  -4   1  15      108.90       78.21      8.16 o 
  -3   1  15        0.10       11.51      2.38 o 
  -2   1  15       24.45       35.64      3.04 o 
  -1   1  15       10.72       12.72      3.15 o 
   0   1  15        7.48        7.19      1.46 o 
   1   1  15       11.00       13.22      3.86 o 
   2   1  15        9.49       12.95      2.74 o 
   3   1  15      119.38       80.07      5.34 o 
   4   1  15       13.07        7.09      3.01 o 
   5   1  15        2.90       11.29      4.52 o 
  -8   2  15      204.82      245.05     13.99 o 
  -7   2  15       24.28       29.75      3.68 o 
  -6   2  15      629.56      705.59     24.24 o 
  -5   2  15      118.67       55.30     21.26 o 
  -4   2  15      492.48      553.05     74.09 o 
  -3   2  15      693.11      816.50     15.48 o 
  -2   2  15       80.07       55.64      5.22 o 
  -1   2  15      113.85      112.84      7.03 o 
   0   2  15      474.06      560.17     23.02 o 
   1   2  15      154.60      195.88     10.74 o 
   2   2  15      193.01      192.92     11.85 o 
   3   2  15        4.38        4.80      2.03 o 
   4   2  15      197.82      229.96     17.73 o 
   5   2  15       32.35       22.07      3.49 o 
  -8   3  15       26.73       28.21      3.70 o 
  -7   3  15       21.26       12.62      2.96 o 
  -6   3  15        3.48       24.40      7.29 o 
  -5   3  15      954.84     1036.38     18.33 o 
  -4   3  15      666.28      736.44     15.10 o 
  -3   3  15       65.37       47.52      3.93 o 
  -2   3  15       59.26       97.82      5.23 o 
  -1   3  15       67.17       85.46      6.35 o 
   0   3  15      144.65      155.19      7.99 o 
   1   3  15       23.07       23.22      4.21 o 
   2   3  15      588.32      680.40     28.84 o 
   3   3  15       53.54       26.49      9.85 o 
   4   3  15        5.69       14.02      2.01 o 
   5   3  15        3.69       10.49      2.54 o 
  -8   4  15       30.68       35.28      4.95 o 
  -7   4  15      214.40      222.90     15.33 o 
  -6   4  15      657.04      766.23     20.12 o 
  -5   4  15        0.30        8.07      4.51 o 
  -4   4  15       93.34      103.27      6.29 o 
  -3   4  15      890.97      974.75     17.56 o 
  -2   4  15     1101.16     1345.06     19.97 o 
  -1   4  15      447.22      487.96     14.47 o 
   0   4  15     2267.17     2913.65     44.57 o 
   1   4  15       54.16       46.48      4.88 o 
   2   4  15      477.43      600.55     23.43 o 
   3   4  15       15.51       14.52      6.37 o 
   4   4  15      104.27       97.57      8.91 o 
   5   4  15        1.17       16.34      3.74 o 
  -8   5  15      120.74      144.93     11.56 o 
  -7   5  15       91.53      126.84      7.64 o 
  -6   5  15        2.33       19.79      2.84 o 
  -5   5  15      411.75      445.06     13.75 o 
  -4   5  15      515.97      640.06     14.17 o 
  -3   5  15       44.48       50.88      3.99 o 
  -2   5  15      964.79     1150.08     18.56 o 
  -1   5  15       94.69       80.64      5.41 o 
   0   5  15      529.27      632.20     12.29 o 
   1   5  15      152.25      173.96     11.47 o 
   2   5  15     1135.25     1219.12     30.32 o 
   3   5  15      105.33       79.62     11.62 o 
   4   5  15       36.05       29.77      5.38 o 
   5   5  15       48.60       71.56      8.48 o 
  -8   6  15        3.19       13.09      4.07 o 
  -7   6  15        2.73       10.97      2.17 o 
  -6   6  15      126.56      136.80      8.13 o 
  -5   6  15       50.99       64.08      4.62 o 
  -4   6  15      209.83      187.01      8.98 o 
  -3   6  15       17.30       26.09      2.91 o 
  -2   6  15       19.91       23.43      2.95 o 
  -1   6  15       39.11       36.97      4.86 o 
   0   6  15     1063.80     1215.60     25.67 o 
   1   6  15      119.60      108.02      6.93 o 
   2   6  15       39.32       30.56      5.48 o 
   3   6  15      102.04      100.43     10.29 o 
   4   6  15       46.64       35.86      7.12 o 
  -7   7  15        3.98       14.02      4.06 o 
  -6   7  15       19.75       22.93      2.51 o 
  -5   7  15        3.51       11.20      2.82 o 
  -4   7  15      302.87      335.56     12.93 o 
  -3   7  15      365.11      432.86     16.36 o 
  -2   7  15     1025.68     1103.47     28.62 o 
  -1   7  15        2.68       15.12      4.36 o 
   0   7  15      348.96      253.45     27.68 o 
   1   7  15       12.79        9.71      7.65 o 
   2   7  15      185.53      149.48     10.96 o 
   3   7  15        9.02       15.95      3.41 o 
   4   7  15       17.66       32.64      6.12 o 
  -7   8  15        0.34       15.56      2.80 o 
  -6   8  15       40.73       44.85      4.10 o 
  -5   8  15      456.43      468.49     23.29 o 
  -4   8  15       31.49       29.55      3.13 o 
  -3   8  15      421.92      348.82     26.45 o 
  -2   8  15      228.35      234.26     13.93 o 
  -1   8  15       26.49       15.90      6.63 o 
   0   8  15       75.82       72.57      7.01 o 
   1   8  15      114.93       97.05      8.77 o 
   2   8  15       23.21       27.75      5.54 o 
   3   8  15       16.84       21.39      4.78 o 
   4   8  15       22.35       32.33      4.30 o 
  -7   9  15      204.35      231.36     15.67 o 
  -6   9  15        0.04       17.73      3.49 o 
  -5   9  15      169.85      126.48     11.09 o 
  -4   9  15       47.15       41.50      6.41 o 
  -3   9  15      446.85      492.81     45.33 o 
  -2   9  15       35.28       27.51      5.01 o 
  -1   9  15      117.76       67.49     12.30 o 
   0   9  15        0.03        7.02      5.07 o 
   1   9  15       27.18       22.56      3.78 o 
   2   9  15      250.45      264.15     16.46 o 
   3   9  15       82.40       69.30      7.69 o 
  -6  10  15      240.94      271.97     18.50 o 
  -5  10  15      112.77      106.14      9.41 o 
  -4  10  15        7.74       13.14      2.42 o 
  -3  10  15       86.92       42.38     12.35 o 
  -2  10  15      114.86       96.54     16.44 o 
  -1  10  15       25.63       20.08      9.27 o 
   0  10  15      184.52      153.21     13.39 o 
   1  10  15       69.15       50.13      6.90 o 
   2  10  15      210.98      245.34     15.65 o 
   3  10  15        8.25       21.14      4.51 o 
  -5  11  15      119.23      127.15     12.19 o 
  -4  11  15       12.80       22.58      3.75 o 
  -3  11  15        5.77       14.68      3.40 o 
  -2  11  15       55.82       28.80      8.44 o 
  -1  11  15       36.32       35.68      8.41 o 
   0  11  15      242.80      207.48     15.02 o 
   1  11  15       50.03       21.86      4.10 o 
   2  11  15       75.07       58.58      7.37 o 
  -5  12  15      182.52      224.08     29.25 o 
  -4  12  15      111.96      103.60      9.09 o 
  -3  12  15       87.09      114.32     11.33 o 
  -2  12  15        2.70        6.05      3.87 o 
  -1  12  15       26.45       24.72      3.77 o 
   0  12  15       75.54       47.49      8.00 o 
   1  12  15      106.68       78.05      9.00 o 
  -3  13  15      155.26      164.38     16.01 o 
  -2  13  15      160.84      180.43     19.04 o 
  -1  13  15       55.02       63.89      8.86 o 
   0  13  15       10.54       12.66      6.04 o 
  -8   0  16       79.82      108.22     15.01 o 
  -7   0  16       19.55       35.28      6.16 o 
  -6   0  16     1291.08     1569.05     67.12 o 
  -5   0  16       41.16       71.24      8.68 o 
  -4   0  16       94.33      108.48      9.21 o 
  -3   0  16       49.43       42.71     10.22 o 
  -2   0  16      802.30       -3.48      3.83 o 
  -1   0  16      203.04      260.66     13.56 o 
   1   0  16       23.16       19.14      4.08 o 
   2   0  16     1410.73     1949.94     91.36 o 
   3   0  16       27.83       22.72      3.24 o 
   4   0  16      744.22     1022.49    144.49 o 
   5   0  16        5.87       13.49      5.38 o 
  -8   1  16      614.22      851.22     18.74 o 
  -7   1  16       85.13      110.59      9.16 o 
  -6   1  16        3.12       80.68      7.89 o 
  -5   1  16        1.65       17.26      3.92 o 
  -4   1  16      457.05      543.04     16.74 o 
  -3   1  16      140.76      119.09      6.20 o 
  -2   1  16      120.80      161.09      8.19 o 
  -1   1  16       93.99       60.88      7.97 o 
   0   1  16     1024.23     1319.28     29.24 o 
   1   1  16       58.56       33.55      3.12 o 
   2   1  16     1629.11     2164.84     63.04 o 
   3   1  16       25.19       28.46      3.68 o 
   4   1  16       20.64       14.66      2.76 o 
   5   1  16       20.09       29.72      4.93 o 
  -8   2  16       15.11       26.21      7.12 o 
  -7   2  16       34.57       34.15      4.80 o 
  -6   2  16      796.36     1000.44     43.57 o 
  -5   2  16      369.52      409.95     21.20 o 
  -4   2  16        0.41       10.15      3.49 o 
  -3   2  16      112.95      108.12      5.21 o 
  -2   2  16       61.16       61.27      4.29 o 
  -1   2  16        3.07        9.80      2.36 o 
   0   2  16       64.64       65.14      5.84 o 
   1   2  16      115.26       96.46      6.19 o 
   2   2  16      171.07      157.97     12.63 o 
   3   2  16      101.33       63.38      6.15 o 
   4   2  16      303.68      405.09     22.25 o 
  -8   3  16        0.82        8.62      2.46 o 
  -7   3  16       18.52       17.39      4.17 o 
  -6   3  16       91.83      103.59      9.50 o 
  -5   3  16      218.47      122.88     41.68 o 
  -4   3  16       36.42       39.65      3.81 o 
  -3   3  16      202.11      254.20      9.70 o 
  -2   3  16       58.54       54.65      5.53 o 
  -1   3  16      260.11      262.95     10.93 o 
   0   3  16       37.99       29.63      6.22 o 
   1   3  16        6.04        8.07      1.57 o 
   2   3  16       34.89       22.91      3.62 o 
   3   3  16       45.17       25.40      7.50 o 
   4   3  16        3.21        9.13      2.90 o 
  -8   4  16       13.80        8.75      6.12 o 
  -7   4  16        9.02       15.36      3.03 o 
  -6   4  16      103.80       60.75      8.82 o 
  -5   4  16      272.75      273.94     13.36 o 
  -4   4  16       92.89       74.46      5.45 o 
  -3   4  16       50.22       51.29      4.74 o 
  -2   4  16      302.43      357.90     12.56 o 
  -1   4  16      124.78      122.71      7.74 o 
   0   4  16       34.22       23.60      4.48 o 
   1   4  16       37.98       32.11      5.34 o 
   2   4  16       49.58       43.78      5.35 o 
   3   4  16        0.85        8.75      3.89 o 
   4   4  16        1.20       10.10      3.17 o 
  -7   5  16      264.07      336.20     19.60 o 
  -6   5  16        7.77       12.60      2.88 o 
  -5   5  16      117.67       92.10      6.11 o 
  -4   5  16        4.06       13.03      2.25 o 
  -3   5  16      431.79      464.05     13.66 o 
  -2   5  16      229.45      232.64      9.35 o 
  -1   5  16       48.73       50.66      5.24 o 
   0   5  16      324.58      369.80     17.33 o 
   1   5  16       35.49       19.24      4.05 o 
   2   5  16      186.63      175.99     13.82 o 
   3   5  16       34.51       32.69      4.81 o 
   4   5  16        1.04       11.40      4.86 o 
  -7   6  16      291.01      319.42     22.78 o 
  -6   6  16     1153.11     1508.95     52.17 o 
  -5   6  16       46.34       55.32      5.33 o 
  -4   6  16      189.14      169.10      8.65 o 
  -3   6  16        7.46       12.24      4.01 o 
  -2   6  16      937.62     1231.66     32.27 o 
  -1   6  16       92.59       65.77      5.40 o 
   0   6  16      283.09      359.99     20.47 o 
   1   6  16      295.89      283.22     14.48 o 
   2   6  16      238.11      259.91     18.94 o 
   3   6  16       24.59       23.97      4.46 o 
   4   6  16       60.47       59.49      8.20 o 
  -7   7  16       58.48       63.53      7.46 o 
  -6   7  16        3.30       13.53      5.06 o 
  -5   7  16      312.02      285.93     14.84 o 
  -4   7  16      783.20      923.93     33.12 o 
  -3   7  16       44.84       50.76      4.02 o 
  -2   7  16       26.42       14.52      3.30 o 
  -1   7  16      555.54      622.38     22.94 o 
   0   7  16     1085.48     1390.59     45.54 o 
   1   7  16        4.68        8.64      3.35 o 
   2   7  16      131.77      139.63     12.81 o 
   3   7  16        0.03       18.43      3.26 o 
  -6   8  16      307.94      316.27     17.04 o 
  -5   8  16       10.05       23.31      4.83 o 
  -4   8  16       22.77       12.81      4.00 o 
  -3   8  16       72.44       54.57      4.74 o 
  -2   8  16      445.66      488.74     32.82 o 
  -1   8  16       66.03       55.19     10.18 o 
   0   8  16       84.68       80.60      8.78 o 
   1   8  16      116.13       96.15     12.31 o 
   2   8  16      107.98       81.88     10.29 o 
   3   8  16       97.31       56.84      6.55 o 
  -6   9  16      150.69      164.73     12.07 o 
  -5   9  16       28.69       33.62      6.25 o 
  -4   9  16      600.25      653.19     28.05 o 
  -3   9  16       19.99       16.42      2.49 o 
  -2   9  16        7.75        7.92      2.14 o 
  -1   9  16      151.20      106.42     22.66 o 
   0   9  16      157.83      134.32     14.10 o 
   1   9  16       81.14       50.45      7.67 o 
   2   9  16       39.97       37.85      4.89 o 
   3   9  16       11.28       17.07      6.54 o 
  -5  10  16        0.06       15.89      3.78 o 
  -4  10  16        0.26       17.24      4.11 o 
  -3  10  16       11.76       19.09      3.77 o 
  -2  10  16        0.64        3.20      2.97 o 
  -1  10  16       31.86       22.06      6.14 o 
   0  10  16       24.48       20.54      4.63 o 
   1  10  16       32.19       26.17      4.69 o 
   2  10  16       40.04       27.25      8.89 o 
  -4  11  16        0.00       10.93      1.99 o 
  -3  11  16      207.14      236.29     16.85 o 
  -2  11  16        0.58       10.56      4.01 o 
  -1  11  16        1.15        7.79      3.12 o 
   0  11  16        1.69       16.43      4.67 o 
   1  11  16      274.00      342.89     25.79 o 
  -3  12  16       47.86       28.47      4.77 o 
  -2  12  16        7.74       11.68      4.76 o 
  -1  12  16       86.01       48.45      7.11 o 
   0  12  16      169.22      155.69     14.11 o 
  -7   1  17        6.48       16.96      4.68 o 
  -6   1  17       57.70       60.41      8.16 o 
  -5   1  17       20.56       26.24      6.57 o 
  -4   1  17        5.83       11.30      3.78 o 
  -3   1  17       39.61       34.86      4.68 o 
  -2   1  17       17.27       23.72      3.58 o 
  -1   1  17      341.00      346.95     35.19 o 
   0   1  17       96.01      107.89      7.98 o 
   1   1  17      574.34      325.76     44.48 o 
   2   1  17        0.77        4.99      2.93 o 
   3   1  17       10.09       11.40      3.52 o 
   4   1  17        2.42       11.88      3.34 o 
  -7   2  17       27.85       41.44      5.93 o 
  -6   2  17      262.07      321.38     20.67 o 
  -5   2  17       38.72       42.48      4.97 o 
  -4   2  17       76.64       62.09      8.37 o 
  -3   2  17      220.39      274.26     12.70 o 
  -2   2  17      206.25      243.78      9.09 o 
  -1   2  17      760.90      882.45     24.47 o 
   0   2  17       61.05       42.98      4.11 o 
   1   2  17      250.38      213.58     35.97 o 
   2   2  17      291.92      409.48     32.98 o 
   3   2  17        1.94       13.19      2.94 o 
   4   2  17      104.45      102.26     13.32 o 
  -7   3  17       39.71       30.26      6.05 o 
  -6   3  17       34.35       43.51      5.77 o 
  -5   3  17       20.79       23.29      3.61 o 
  -4   3  17     1085.81     1248.83     41.18 o 
  -3   3  17       28.28       38.71      7.20 o 
  -2   3  17      119.20      139.25      7.32 o 
  -1   3  17      108.24      122.14      7.11 o 
   0   3  17      422.92      572.04     22.20 o 
   1   3  17      363.13      420.23     18.79 o 
   2   3  17       21.51       15.81      3.78 o 
   3   3  17      110.46       94.09     19.99 o 
   4   3  17        4.62       19.65      3.71 o 
  -7   4  17      176.14      234.87     16.50 o 
  -6   4  17     1119.66     1407.49     28.58 o 
  -5   4  17       50.00       43.57      4.63 o 
  -4   4  17       59.72       50.09      4.92 o 
  -3   4  17       65.87       68.89      6.59 o 
  -2   4  17      404.58      488.77     18.20 o 
  -1   4  17      327.55      365.27     12.43 o 
   0   4  17       51.30       31.26      4.64 o 
   1   4  17      260.52      242.44     25.03 o 
   2   4  17       30.50       26.33      3.66 o 
   3   4  17        1.09       21.60      6.56 o 
  -7   5  17      111.75      113.09     10.67 o 
  -6   5  17       73.79       57.22      7.87 o 
  -5   5  17      288.87      316.16     18.45 o 
  -4   5  17      812.44      819.79     30.92 o 
  -3   5  17        6.32        7.53      2.52 o 
  -2   5  17        3.18       10.18      2.29 o 
  -1   5  17        3.85       11.30      2.87 o 
   0   5  17        2.31       12.23      4.98 o 
   1   5  17        9.95       10.31      2.98 o 
   2   5  17       27.29       25.41      7.62 o 
   3   5  17       98.10       76.40     10.05 o 
  -6   6  17      192.44      198.77     15.67 o 
  -5   6  17       74.24       64.75      6.16 o 
  -4   6  17        1.63        8.90      4.28 o 
  -3   6  17       57.17       36.39      4.10 o 
  -2   6  17       63.26       51.46      4.60 o 
  -1   6  17       58.53       38.55      5.13 o 
   0   6  17       54.57       46.54      5.44 o 
   1   6  17      104.25       92.62      9.36 o 
   2   6  17       55.29       43.22     11.44 o 
   3   6  17       12.96       11.02      6.22 o 
  -6   7  17        1.06       11.25      4.21 o 
  -5   7  17      142.60      123.18      8.64 o 
  -4   7  17        9.37       12.19      3.37 o 
  -3   7  17       32.45       19.57      4.31 o 
  -2   7  17      321.89      357.86     21.97 o 
  -1   7  17      198.00      231.93     15.31 o 
   0   7  17        7.33       10.30      5.81 o 
   1   7  17        1.01        2.54      3.49 o 
   2   7  17      102.88       85.21     12.16 o 
   3   7  17       19.26       13.67      5.26 o 
  -6   8  17       34.49       39.08      5.30 o 
  -5   8  17        5.72        8.52      3.35 o 
  -4   8  17        2.32       13.38      2.76 o 
  -3   8  17        0.53       11.36      2.61 o 
  -2   8  17      200.27      211.15     16.34 o 
  -1   8  17      366.99      418.04     33.39 o 
   0   8  17       79.10       63.08      8.88 o 
   1   8  17      123.60      122.97     13.58 o 
   2   8  17        2.51       22.74      4.59 o 
  -5   9  17       13.37       19.92      3.38 o 
  -4   9  17      167.69      148.69     13.88 o 
  -3   9  17       17.60       19.87      3.51 o 
  -2   9  17      636.29      775.76     39.84 o 
  -1   9  17       20.22       19.37      4.37 o 
   0   9  17       50.64       35.13     10.66 o 
   1   9  17       46.33       42.03      6.85 o 
   2   9  17      141.30      139.78     12.16 o 
  -4  10  17      102.42      115.78     12.35 o 
  -3  10  17       16.04       28.01      4.49 o 
  -2  10  17       94.46       91.76     12.03 o 
  -1  10  17      180.18      257.84     17.03 o 
   0  10  17      269.43      347.49     26.39 o 
   1  10  17       66.35       54.85      9.02 o 
  -3  11  17      133.54      223.69     21.19 o 
  -2  11  17        1.35        7.46      3.33 o 
  -1  11  17      164.57      154.10     19.67 o 
  -7   0  18       36.66       46.61     10.49 o 
  -6   0  18      167.02      179.67     23.84 o 
  -5   0  18     1004.59     1202.41     82.76 o 
  -4   0  18       95.05      133.98     13.23 o 
  -3   0  18       13.47       15.13      3.29 o 
  -2   0  18       18.09       17.74      8.58 o 
  -1   0  18       78.51       65.38     20.63 o 
   0   0  18      246.25      164.37     96.77 o 
   1   0  18       24.98       28.43      6.80 o 
   2   0  18       16.71       11.76      6.77 o 
   3   0  18      421.22      250.62    197.73 o 
  -7   1  18      219.40      236.23     21.05 o 
  -6   1  18      103.29       91.67      9.98 o 
  -5   1  18       86.15      168.60     13.62 o 
  -4   1  18      414.43      186.71     87.77 o 
  -3   1  18      158.80       88.94     12.60 o 
  -2   1  18        1.16        6.77      2.35 o 
  -1   1  18      158.35       98.82     19.93 o 
   0   1  18      180.90      118.50     25.67 o 
   1   1  18       72.50       62.60     13.32 o 
   2   1  18        6.81        9.82      2.82 o 
   3   1  18        1.49        8.01      2.64 o 
  -7   2  18        7.53       13.29      4.85 o 
  -6   2  18        0.01        6.65      5.68 o 
  -5   2  18     1033.59     1368.50     54.50 o 
  -4   2  18       33.58       30.50      6.20 o 
  -3   2  18       94.75       71.38      8.27 o 
  -2   2  18       34.37       28.74      4.80 o 
  -1   2  18      103.20       85.76      8.80 o 
   0   2  18       67.56       43.37      9.55 o 
   1   2  18       15.65       15.61      2.92 o 
   2   2  18        5.29        3.30      2.00 o 
   3   2  18        0.01       16.87      4.51 o 
  -7   3  18      207.26      259.40     19.59 o 
  -6   3  18      153.12      184.15     13.32 o 
  -5   3  18        9.12       21.07      8.62 o 
  -4   3  18       21.63       32.02      3.65 o 
  -3   3  18       69.72       65.62      7.69 o 
  -2   3  18       40.10       26.57      3.93 o 
  -1   3  18      445.61      498.02     18.91 o 
   0   3  18       45.57       37.48      6.51 o 
   1   3  18      189.90      191.89     14.78 o 
   2   3  18       40.90       37.44      7.74 o 
   3   3  18       41.51       35.77      6.28 o 
  -6   4  18        1.91        1.23      3.00 o 
  -5   4  18        6.34       12.17      4.08 o 
  -4   4  18      279.06      256.72     18.46 o 
  -3   4  18       81.99       52.11      4.68 o 
  -2   4  18        0.64        5.22      2.15 o 
  -1   4  18       52.63       52.99      5.07 o 
   0   4  18      143.37      180.81     13.66 o 
   1   4  18        2.72        8.98      4.31 o 
   2   4  18        0.88       29.60      7.22 o 
   3   4  18       31.67       33.94      7.87 o 
  -6   5  18       72.61       46.67      5.67 o 
  -5   5  18       44.40       45.59      4.99 o 
  -4   5  18      368.48      381.48     23.48 o 
  -3   5  18        1.72        8.87      2.08 o 
  -2   5  18       66.02       44.84      5.04 o 
  -1   5  18       61.56       60.07      9.28 o 
   0   5  18       59.62       48.08      5.63 o 
   1   5  18       18.52       18.01      8.90 o 
   2   5  18       56.94       44.30      8.48 o 
  -6   6  18       18.85       27.86      5.67 o 
  -5   6  18      438.56      495.63     28.77 o 
  -4   6  18      181.24      135.06     10.23 o 
  -3   6  18      118.76       98.89      7.08 o 
  -2   6  18       30.27       25.68      2.85 o 
  -1   6  18        8.40       16.12      4.03 o 
   0   6  18        5.03       12.57      3.96 o 
   1   6  18      197.16      227.50     22.36 o 
   2   6  18        3.33       18.62      7.70 o 
  -5   7  18       23.30       24.47      3.77 o 
  -4   7  18      208.53      207.82     16.26 o 
  -3   7  18      151.57      151.44     12.27 o 
  -2   7  18       22.35       10.77      2.28 o 
  -1   7  18      175.71      148.27     10.97 o 
   0   7  18        2.06       11.55      8.39 o 
   1   7  18      188.17      208.27     19.98 o 
   2   7  18        0.00        8.82      5.08 o 
  -5   8  18      287.07      330.59     23.71 o 
  -4   8  18      272.05      312.24     22.35 o 
  -3   8  18      100.91       71.72      9.47 o 
  -2   8  18       72.67       48.76     15.09 o 
  -1   8  18      144.77      176.22     17.44 o 
   0   8  18        0.62        9.74      4.72 o 
   1   8  18       96.34       85.49     12.10 o 
  -4   9  18       27.84       18.52      4.53 o 
  -3   9  18       42.19       42.62      8.73 o 
  -2   9  18       31.60       32.93      7.69 o 
  -1   9  18        6.93       17.33      6.22 o 
   0   9  18        1.41        9.88      4.64 o 
  -2  10  18       18.89       22.16      6.19 o 
  -6   1  19       16.66       31.28      5.71 o 
  -5   1  19       53.97       47.08      6.41 o 
  -4   1  19      129.44      109.17      9.39 o 
  -3   1  19        0.17        7.83      3.51 o 
  -2   1  19        4.74       10.34      3.31 o 
  -1   1  19       18.22       22.42      3.48 o 
   0   1  19        0.09       15.18      6.37 o 
   1   1  19        0.02       18.57      3.77 o 
   2   1  19        0.56       13.00      4.79 o 
  -6   2  19       15.30       18.13      6.51 o 
  -5   2  19      310.63      339.37     20.91 o 
  -4   2  19       57.28       35.29     11.86 o 
  -3   2  19       27.80       30.82      4.37 o 
  -2   2  19       71.51       32.25      8.36 o 
  -1   2  19       67.43       82.76      9.14 o 
   0   2  19       24.92       18.70      4.43 o 
   1   2  19       31.98       26.12     10.29 o 
   2   2  19       68.72       26.72      8.39 o 
  -6   3  19      123.96      159.51     14.38 o 
  -5   3  19       53.14       47.05      6.99 o 
  -4   3  19      223.94      119.20     41.62 o 
  -3   3  19      317.02      230.66     89.66 o 
  -2   3  19       11.72       13.42      3.07 o 
  -1   3  19       56.84       64.51      9.14 o 
   0   3  19        7.70       26.93      5.71 o 
   1   3  19      486.48      187.12    266.72 o 
   2   3  19        0.02       18.10      4.35 o 
  -5   4  19      684.64      832.99     46.50 o 
  -4   4  19       67.68       67.92      6.88 o 
  -3   4  19       31.55       31.68      5.05 o 
  -2   4  19      350.67      403.63     47.85 o 
  -1   4  19      869.14     1375.32    112.36 o 
   0   4  19      178.59      154.52     26.60 o 
   1   4  19       31.25       21.01      8.84 o 
  -5   5  19       88.71       87.08      9.91 o 
  -4   5  19      160.62      157.52     12.26 o 
  -3   5  19      318.46      358.79     40.67 o 
  -2   5  19      148.93      101.38     19.68 o 
  -1   5  19        0.02        8.70      4.78 o 
   0   5  19       96.12       98.76     14.88 o 
   1   5  19      237.53      239.82     40.59 o 
  -5   6  19      103.77       99.65     11.72 o 
  -4   6  19       26.59       19.42      3.71 o 
  -3   6  19       45.76       61.22      8.43 o 
  -2   6  19      120.04      138.66     13.80 o 
  -1   6  19       10.10       12.00      6.50 o 
   0   6  19       39.76       47.20      9.78 o 
   1   6  19       62.78       45.79     11.59 o 
  -4   7  19       25.84       24.88      5.00 o 
  -3   7  19        1.03        6.24      4.99 o 
  -2   7  19      164.17      192.45     18.80 o 
  -1   7  19        0.02       13.90      5.61 o 
   0   7  19      218.46      202.16     20.42 o 
  -3   8  19       70.14       64.94      9.73 o 
  -2   8  19       32.93       30.16      6.85 o 
  -1   8  19      115.01      125.90     13.85 o 
  -5   0  20       68.49       75.86     12.99 o 
  -4   0  20      431.67      472.58     47.84 o 
  -3   0  20      203.20      226.84     26.92 o 
  -2   0  20      468.73        9.62      7.99 o 
  -1   0  20      729.97        6.53      7.53 o 
   0   0  20      395.48      205.61    186.38 o 
   1   0  20        1.60       16.99      7.32 o 
  -5   1  20      121.66       99.94     10.45 o 
  -4   1  20       62.43       65.11      7.46 o 
  -3   1  20       36.88       26.01      9.00 o 
  -2   1  20      198.84      111.52     56.96 o 
  -1   1  20        6.16       16.89      4.71 o 
   0   1  20       61.45       33.99     10.55 o 
   1   1  20      158.20      102.44     61.34 o 
  -5   2  20       14.40       21.96      4.81 o 
  -4   2  20       95.44       54.66     14.36 o 
  -3   2  20      208.13      112.11     49.01 o 
  -2   2  20       11.70       20.11     11.44 o 
  -1   2  20       88.54       48.18     15.05 o 
   0   2  20      108.61       78.13     11.91 o 
   1   2  20       11.51       26.40      4.96 o 
  -4   3  20        4.94       18.60      4.16 o 
  -3   3  20      116.66       61.72     22.15 o 
  -2   3  20      184.94       87.87     56.62 o 
  -1   3  20       81.50       68.84     17.62 o 
   0   3  20      131.47       85.09     33.89 o 
  -4   4  20      213.74      209.08     20.74 o 
  -3   4  20        7.75       14.28      4.23 o 
  -2   4  20       24.65       20.09      6.93 o 
  -1   4  20      153.38       94.69     39.79 o 
   0   4  20      173.17      165.36     18.82 o 
  -4   5  20        2.34       10.19      3.65 o 
  -3   5  20      202.36      205.07     31.44 o 
  -2   5  20      231.07      164.44     28.01 o 
  -1   5  20      110.96       48.09     26.14 o 
  -2   6  20        1.22       10.88      4.73 o 
  -3   1  21       10.38       16.01      6.66 o 
  -2   1  21        1.96        5.37      4.45 o 
                                                 
